# Supplementary material for: EBD: an eye biomarker database
Source: Bioinformatics. 2023 Apr 13;39(5):btad194. doi: 10.1093/bioinformatics/btad194 (PMC10168589; doi:10.1093/bioinformatics/btad194)
Supplement: btad194_Supplementary_Data [file btad194_supplementary_data.zip]

Archive with 4 entries (4 files):
- Figure S2.png
- Figure S3.png
- Table S1-S4.xlsx
- Figure S1.jpeg
