# Supplementary material for: EBD: an eye biomarker database
Source: Bioinformatics. 2023 Apr 13;39(5):btad194. doi: 10.1093/bioinformatics/btad194 (PMC10168589; doi:10.1093/bioinformatics/btad194)
Supplement: btad194_Supplementary_Data [file btad194_supplementary_data.zip › Table S1-S4.xlsx]

## Sheet: S1 Biomarkers for eye diseases
BID	Biomarker	disease	url	Category4	Discription	Region	Race	Number	Gender	Age	odos	Source	Experiment	Statictics	Application	Conclusion	Reference	PMID	Addition	ppi	Reactome	KEGG	Gene_ontology	ncbi	Officialsymbol	remark	remark2	Category3	Cite	IF	CASP Q1	Q2	Q3	Q4	Q5	Q6	Q7	Q8	Q9	Q10	Q11	Confidence
3	VIPR2	high myopia	https://pubmed.ncbi.nlm.nih.gov/23637909/	Nucleic Acids-Based Biomarker	JUN (Jun Proto-Oncogene, AP-1 Transcription Factor Subunit) is a Protein Coding gene. Diseases associated with JUN include Pertussis and Sarcoma. Among its related pathways are Toll Comparative Pathway and ERK Signaling. Gene Ontology (GO) annotations related to this gene include sequence-specific DNA binding.	Hongkong, China, Asia	Asian	1200	690/858	the discovery sample set 24.90vs27.75; the case groups 33.34vs33.73	ALL	chromosome	Genomic DNA was extracted from the subjects' blood samples [9]. Tag SNPs of the five candidate genes (Table S1) were identified from the HapMap database (release 23a/phase II March 08; http://hapmap.ncbi.nlm.nih.gov/) with the selection criteria of r2>0.8 and minor allele frequency (MAF)>0.10 for Han Chinese population by the Tagger software. The 3-kb regions upstream and downstream of the candid…	In analysis combining both sample sets, the most significant association signals of VIPR2 were the single marker rs2071625 (P a = 0.0008, P aemp = 0.0046 and OR = 0.75) and the 4-SNP haplotype window rs2071623-rs2071625-rs2730220-rs885863 (omnibus test, P a = 9.10e-10 and P aemp = 0.0001) with one protective haplotype (GGGG: P aemp = 0.0002 and OR = 0.52) and one high-risk haplotype (GAGA: P aemp…	prediction	This is the first study to suggest a role of VIPR2 in the genetic susceptibility to high myopia. EGR1, JUN, FOS and VIP are unlikely to be important in predisposing humans to high myopia.	Yiu WC,et al.PLoS One. 2013	23637909							VIPR2		0	DNA	14	3.752	Yes	Yes	Yes	Yes	Yes	Yes	Can't tell	Yes	Yes	Can't tell	Can't tell	8/11
4	vasoactive intestinal peptide receptor 2 (VIPR2)	refractive error	https://pubmed.ncbi.nlm.nih.gov/23637909/	Nucleic Acids-Based Biomarker	VIPR2 is one of the VIP receptors and is located on chromosome 7q36, which is within the interval for a putative locus for autosomal dominant high-grade myopia (formerly called MYP4)	Hongkong, China, Asia	Asian	1200	690/858	the discovery sample set 24.90vs27.75; the case groups 33.34vs33.73	ALL	chromosome	Genomic DNA was extracted from the subjects' blood samples [9]. Tag SNPs of the five candidate genes (Table S1) were identified from the HapMap database (release 23a/phase II March 08; http://hapmap.ncbi.nlm.nih.gov/) with the selection criteria of r2>0.8 and minor allele frequency (MAF)>0.10 for Han Chinese population by the Tagger software. The 3-kb regions upstream and downstream of the candid…	In analysis combining both sample sets, the most significant association signals of VIPR2 were the single marker rs2071625 (P a = 0.0008, P aemp = 0.0046 and OR = 0.75) and the 4-SNP haplotype window rs2071623-rs2071625-rs2730220-rs885863 (omnibus test, P a = 9.10e-10 and P aemp = 0.0001) with one protective haplotype (GGGG: P aemp = 0.0002 and OR = 0.52) and one high-risk haplotype (GAGA: P aemp…	prediction	This is the first study to suggest a role of VIPR2 in the genetic susceptibility to high myopia. EGR3, JUN, FOS and VIP are unlikely to be important in predisposing humans to high myopia.	Yiu WC,et al.PLoS One. 2013	23637909		https://version-11-0b.string-db.org/cgi/network?networkId=bIe5YWrNr6sR		https://www.genome.jp/entry/K04590	https://www.uniprot.org/uniprot/A0A0V0YIG5	https://www.ncbi.nlm.nih.gov/gene/7434	VIPR2		0	DNA	14	3.752	Yes	Yes	Yes	Yes	Yes	Yes	Can't tell	Yes	Yes	Can't tell	Can't tell	8/11
5	FXIII-A 185-T-Allele	age related macular degeneration (AMD)	https://www.ncbi.nlm.nih.gov/pmc/articles/PMC4581326/	Nucleic Acids-Based Biomarker	factorXIII-Agene(FXIII-A-G185T;rs5985)hasbeendescribedaspredictorofpoorangiographicCNVresponsivenesstoPDT-V.		American	412	190/222	64(33-88)	ALL	chromosome	According to the procedures employed during TAP and VIP clinical trials , all selected cases were treated with standardized PDT-V regimen, and were monitored during a 24-month follow-up period.In the course of both pre- and post-PDT-V checks, each included patient underwent medical and ophthalmologic histories, auto-refraction, BCVA test, slit-lamp biomicroscopy of the anterior segment, applanati…	Moreover, patients with 185 T-allele of FXIII-A had a more marked worsening of visual acuity at 24 months than those with the GG-185 wild genotype (p < 0.01; mean difference in logMAR visual acuity: 0.22 vs. 0.08, respectively).	prognosis	The present findings show that the G185T polymorphism of the FXIII-A gene is associated with significant differences in the long-term therapeutic outcomes of patients treated with standardized PDT-V protocol.	Parmeggiani F,et al. Int J Mol Sci. 2015	26307969							F13A1			DNA	3	6.208	Yes	Yes	Yes	Yes	Yes	Yes	Yes	Yes	Yes	Yes	Yes	11/11
6	FXIII-A 185-T-Allele	pathologic myopia (PM)	https://www.ncbi.nlm.nih.gov/pmc/articles/PMC4581326/	Nucleic Acids-Based Biomarker	factorXIII-Agene(FXIII-A-G185T;rs5985)hasbeendescribedaspredictorofpoorangiographicCNVresponsivenesstoPDT-V.		American	412	190/222	64(33-88)	ALL	chromosome	According to the procedures employed during TAP and VIP clinical trials , all selected cases were treated with standardized PDT-V regimen, and were monitored during a 24-month follow-up period.In the course of both pre- and post-PDT-V checks, each included patient underwent medical and ophthalmologic histories, auto-refraction, BCVA test, slit-lamp biomicroscopy of the anterior segment, applanati…	Moreover, patients with 185 T-allele of FXIII-A had a more marked worsening of visual acuity at 24 months than those with the GG-185 wild genotype (p < 0.01; mean difference in logMAR visual acuity: 0.22 vs. 0.08, respectively).	prognosis	The present findings show that the G186T polymorphism of the FXIII-A gene is associated with significant differences in the long-term therapeutic outcomes of patients treated with standardized PDT-V protocol.	Parmeggiani F,et al. Int J Mol Sci. 2015	26307969							F13A1			DNA	3	6.208	Yes	Yes	Yes	Yes	Yes	Yes	Yes	Yes	Yes	Yes	Yes	11/11
7	rs10033900	age related macular degeneration (AMD)	https://www.ncbi.nlm.nih.gov/pmc/articles/PMC3410690/	Nucleic Acids-Based Biomarker	The T allele of rs10033900 is reported to be associated with Age-related Macular Degeneration	France, Europe; America	European	267	19/52	53.9±14.9 (13-85); 40.9±13.9 (19-88)	ALL	chromosome	All patients with myopic CNV underwent complete clinical examination, including visual acuity assessment, dilated fundus examination, and fluorescein angiography. The diagnosis of CNV was based on fundus examination showing a macular scar or a lesion with subretinal hemorrhages in the absence of drusen in either eye, and/or by staining and leakage on early and late phases of fluorescein angiograp…	In univariate analysis, the rs10033900 SNP located in CFI was associated with myopic CNV (P = 0.0011), and a SNP in APOE was also related (P = 0.041). After adjustment for age, sex, and degree of myopia, SNPs in three genes were significantly associated, including CFI (odds ratio [OR] 2.1, 95% confidence interval [CI] 1.3–3.37, P = 0.0023), COL8A1 (OR 1.88, 95% CI 1.18–2.98, P = 0.0076), and CFH …	prediction	We report the first genetic associations with choroidal neovascularization (CNV) in a high myopic Caucasian population. One SNP (rs10033900) in the CFI gene, which encodes a protein involved in the inflammatory pathway, was significantly associated with myopic CNV in multivariate analysis after correction for multiple testing. This SNP is a plausible biological marker associated with CNV outgrowt…	Leveziel N,et al.Invest Ophthalmol Vis Sci. 2012	22678500							CFI			DNA	15	4.925	Yes	Yes	Yes	Yes	Yes	Yes	Can't tell	Yes	Yes	Yes	Yes	10/11
8	rs769455 in the APOE gene	age related macular degeneration (AMD)	https://www.ncbi.nlm.nih.gov/pmc/articles/PMC3410690/	Nucleic Acids-Based Biomarker	APOE (Apolipoprotein E) is a Protein Coding gene. Diseases associated with APOE include Lipoprotein Glomerulopathy and Hyperlipoproteinemia, Type Iii. Among its related pathways are Signaling by GPCR and Metabolism. Gene Ontology (GO) annotations related to this gene include protein homodimerization activity and signaling receptor binding. An important paralog of this gene is APOA4.	France, Europe; America	European	267	19/52	53.9±14.9 (13-85); 40.9±13.9 (19-88)	ALL	chromosome	All patients with myopic CNV underwent complete clinical examination, including visual acuity assessment, dilated fundus examination, and fluorescein angiography. The diagnosis of CNV was based on fundus examination showing a macular scar or a lesion with subretinal hemorrhages in the absence of drusen in either eye, and/or by staining and leakage on early and late phases of fluorescein angiograp…	In univariate analysis, the rs10033900 SNP located in CFI was associated with myopic CNV (P = 0.0011), and a SNP in APOE was also related (P = 0.042). After adjustment for age, sex, and degree of myopia, SNPs in three genes were significantly associated,	prediction	We report the first genetic associations with choroidal neovascularization (CNV) in a high myopic Caucasian population. One SNP (rs10033900) in the CFI gene, which encodes a protein involved in the inflammatory pathway, was significantly associated with myopic CNV in multivariate analysis after correction for multiple testing. This SNP is a plausible biological marker associated with CNV outgrowt…	Leveziel N,et al.Invest Ophthalmol Vis Sci. 2012	22678500							APOE			DNA	15	4.925	Yes	Yes	Yes	Yes	Yes	Yes	Can't tell	Yes	Yes	Yes	Yes	10/11
9	NDUFAF7	myopia	https://pubmed.ncbi.nlm.nih.gov/28837730/	Nucleic Acids-Based Biomarker	NDUFAF7 (NADH:Ubiquinone Oxidoreductase Complex Assembly Factor 7) is a Protein Coding gene. Diseases associated with NDUFAF7 include Anisometropia and Myopia.Among its related pathways are Respiratory electron transport, ATP synthesis by chemiosmotic coupling, and heat production by uncoupling proteins. and Metabolism.	Yunnan, China, Asia	Asian	50	16/34	50-65.4(52.9 ± 2.7)	ALL	chromosome	We identified the mutations in a family with pathologic myopia by single nucleotide polymorphism array combined with short tandem repeat microsatellite marker analysis and exome sequencing. Mutations were validated among family members by direct Sanger sequencing. The subcellular localization of the protein variant was investigated by immunofluorescence, and the stability of the mutant protein wa…	We propose that the heterozygous mutation (c.798C>G) in NDUFAF7 may contribute to the pathogenesis of pathologic myopia, possibly by interfering with the phototransduction cascade. Mitochondrial dysfunction during eye development may lead to pathologic myopia.	prediction	We propose that the heterozygous mutation (c.798C>G) in NDUFAF7 may contribute to the pathogenesis of pathologic myopia, possibly by interfering with the phototransduction cascade. Mitochondrial dysfunction during eye development may lead to pathologic myopia.	Wang B,et al. Invest Ophthalmol Vis Sci. 2017	28837730		https://version-11-0b.string-db.org/cgi/network?networkId=b7WtB7NK6oHD		https://www.genome.jp/entry/K18164	https://www.uniprot.org/uniprot/A0A1S3M8J3	https://www.ncbi.nlm.nih.gov/gene/55471	NDUFAF7		0	DNA	8	4.925	Yes	Yes	Yes	Yes	Yes	Yes	Can't tell	Yes	Yes	Yes	Yes	10/11
11	mitofusin 1(MFN1)	myopia	https://www.ncbi.nlm.nih.gov/pmc/articles/PMC2556391/	Nucleic Acids-Based Biomarker	MFN1 (Mitofusin 1) is a Protein Coding gene. Diseases associated with MFN1 include Optic Atrophy 1 and Cranial Nerve Disease . Among its related pathways are Factors involved in megakaryocyte development and platelet production and Glucose / Energy Metabolism .	UK, Europe	European	4273	414/3859	53.7(16-82)	ALL	chromosome	using microsatellite markers,we confirmed evidence for linkage to chromosome 3q26 and then conducted fine-scale association mapping using high-resolution linkage disequilibrium unit (LDU) maps.	Malecot model estimates indicate three loci with putative common functional variants centred on MFN1 (180,566 kb; 95% confidence interval 180,505–180, 655 kb), approximately 156 kb upstream from alternate-splicing SOX2OT (182,595 kb; 95% CI 182,533–182,688 kb) and PSARL (184,386 kb; 95% CI 184,356–184,411 kb), with the loci showing modest to strong evidence of association for the Map 2 discovery …	prediction	MFN1 and PSARL both interact with OPA1 to regulate mitochondrial fusion and the inhibition of mitochondrial-led apoptosis, respectively. That two mitochondrial regulatory processes in the retina are implicated in the aetiology of myopia is surprising and is likely to provide novel insight into the molecular genetic basis of common myopia.	Andrew T,PLoS Genet. 2008	18846214		https://version-11-0b.string-db.org/cgi/network?networkId=bZDwwhgaTpFt	https://reactome.org/content/detail/R-HSA-5205685	https://www.genome.jp/entry/K21356	https://www.uniprot.org/uniprot/A0A0S7KGY8	https://www.ncbi.nlm.nih.gov/gene/55669	MFN1			DNA	36	6.02	Yes	Yes	Yes	Can't tell	Yes	Yes	Can't tell	Yes	Yes	Yes	Can't tell	8/11
12	presenilin associated rhomboid like (PSARL)	myopia	https://www.ncbi.nlm.nih.gov/pmc/articles/PMC2556391/	Nucleic Acids-Based Biomarker	PARL(PresenilinAssociatedRhomboidLike)isaProteinCodinggene.DiseasesassociatedwithPARLincludeMalignantInflammatoryFibrousHistiocytomaandEarly-OnsetParkinson'sDisease.GeneOntology(GO)annotationsrelatedtothisgeneincludeserine-typeendopeptidaseactivityandendopeptidaseactivity.AnimportantparalogofthisgeneisENSG00000283765.	UK, Europe	European	4273	414/3859	53.7(16-82)	ALL	chromosome	using microsatellite markers,we confirmed evidence for linkage to chromosome 3q26 and then conducted fine-scale association mapping using high-resolution linkage disequilibrium unit (LDU) maps.	Malecot model estimates indicate three loci with putative common functional variants centred on MFN1 (180,566 kb; 95% confidence interval 180,505–180, 655 kb), approximately 156 kb upstream from alternate-splicing SOX2OT (182,595 kb; 95% CI 182,533–182,688 kb) and PSARL (184,386 kb; 95% CI 184,356–184,411 kb), with the loci showing modest to strong evidence of association for the Map 2 discovery …	prediction	MFN1 and PSARL both interact with OPA1 to regulate mitochondrial fusion and the inhibition of mitochondrial-led apoptosis, respectively. That two mitochondrial regulatory processes in the retina are implicated in the aetiology of myopia is surprising and is likely to provide novel insight into the molecular genetic basis of common myopia.	Andrew T,PLoS Genet. 2008	18846214		https://version-11-0b.string-db.org/cgi/network?networkId=b8k50kO7GbXH		https://www.genome.jp/entry/K09650	https://www.uniprot.org/uniprot/Q5R5H4		PSARL			DNA	36	6.02	Yes	Yes	Yes	Can't tell	Yes	Yes	Can't tell	Yes	Yes	Yes	Can't tell	8/11
13	SOX2 overlapping transcript(SOX2OT)	myopia	https://www.ncbi.nlm.nih.gov/pmc/articles/PMC2556391/	Nucleic Acids-Based Biomarker	SOX2-OT (SOX2 Overlapping Transcript) is an RNA Gene, and is affiliated with the lncRNA class. Diseases associated with SOX2-OT include Microphthalmia, Syndromic 3 and Central Nervous System Disease.	UK, Europe	European	4273	414/3859	53.7(16-82)	ALL	chromosome	using microsatellite markers,we confirmed evidence for linkage to chromosome 3q26 and then conducted fine-scale association mapping using high-resolution linkage disequilibrium unit (LDU) maps.	Malecot model estimates indicate three loci with putative common functional variants centred on MFN1 (180,566 kb; 95% confidence interval 180,505–180, 655 kb), approximately 156 kb upstream from alternate-splicing SOX2OT (182,595 kb; 95% CI 182,533–182,688 kb) and PSARL (184,386 kb; 95% CI 184,356–184,411 kb), with the loci showing modest to strong evidence of association for the Map 2 discovery …	prediction	MFN1 and PSARL both interact with OPA1 to regulate mitochondrial fusion and the inhibition of mitochondrial-led apoptosis, respectively. That two mitochondrial regulatory processes in the retina are implicated in the aetiology of myopia is surprising and is likely to provide novel insight into the molecular genetic basis of common myopia.	Andrew T,PLoS Genet. 2008	18846214						https://www.ncbi.nlm.nih.gov/gene/347689	SOX2			DNA	36	6.02	Yes	Yes	Yes	Can't tell	Yes	Yes	Can't tell	Yes	Yes	Yes	Can't tell	8/11
17	uromodulin Like 1 (UMODL1)	myopia	https://pubmed.ncbi.nlm.nih.gov/22857148/	Nucleic Acids-Based Biomarker	UMODL1 (Uromodulin Like 1) is a Protein Coding gene. Diseases associated with UMODL1 include T-Cell Immunodeficiency With Thymic Aplasia and Myopia. Gene Ontology (GO) annotations related to this gene include calcium ion binding and peptidase inhibitor activity. An important paralog of this gene is UMOD.	Hongkong, China, Asia	Asian	1632			ALL	chromosome	Two groups of unrelated Han Chinese from Hong Kong were recruited using the same criteria: Sample Set 1 comprising 356 controls (spherical equivalent, SE, within ±1 diopter or D) and 356 cases (SE ≤ -8D), and Sample Set 2 comprising 394 controls and 526 cases. Fifty-nine tag single nucleotide polymorphisms (SNPs) were selected and genotyped for Sample Set 1. Four SNPs were followed up with Sample…	Data filtering left 57 SNPs for analysis. Single-marker analysis did not reveal any significant differences between cases and controls in the initial study. However, haplotype GCT for markers rs220168-rs220170-rs11911271 showed marginal significance (empirical P = 0.076; SE ≤ -12D for cases), but could not be replicated in the follow-up study. In contrast, non-synonymous SNP rs3819142 was associa…	prediction	Common UMODL1 polymorphisms were unlikely to be important in the genetic susceptibility to high myopia in Han Chinese.	Zhu MM,BMC Med Genet. 2012.	22857148		https://version-11-0b.string-db.org/cgi/network?networkId=bCivR9k9v6eb		https://www.genome.jp/entry/K24499	https://www.uniprot.org/uniprot/A0A0D9R715	https://www.ncbi.nlm.nih.gov/gene/89766	UMODL1		0	DNA	8	2.023	Yes	Yes	Yes	Yes	Yes	Yes	Can't tell	Yes	Yes	Yes	Yes	10/11
18	uromodulin Like 1 (UMODL1)	myopia	https://pubmed.ncbi.nlm.nih.gov/22857148/	Nucleic Acids-Based Biomarker	UMODL1 (Uromodulin Like 1) is a Protein Coding gene. Diseases associated with UMODL1 include T-Cell Immunodeficiency With Thymic Aplasia and Myopia. Gene Ontology (GO) annotations related to this gene include calcium ion binding and peptidase inhibitor activity. An important paralog of this gene is UMOD.	Hongkong, China, Asia	Asian	1632			ALL	chromosome	Two groups of unrelated Han Chinese from Hong Kong were recruited using the same criteria: Sample Set 1 comprising 356 controls (spherical equivalent, SE, within ±1 diopter or D) and 356 cases (SE ≤ -8D), and Sample Set 2 comprising 394 controls and 526 cases. Fifty-nine tag single nucleotide polymorphisms (SNPs) were selected and genotyped for Sample Set 1. Four SNPs were followed up with Sample…	Data filtering left 57 SNPs for analysis. Single-marker analysis did not reveal any significant differences between cases and controls in the initial study. However, haplotype GCT for markers rs220168-rs220170-rs11911271 showed marginal significance (empirical P = 0.076; SE ≤ -12D for cases), but could not be replicated in the follow-up study. In contrast, non-synonymous SNP rs3819142 was associa…	prediction	Common UMODL1 polymorphisms were unlikely to be important in the genetic susceptibility to high myopia in Han Chinese.	Zhu MM,BMC Med Genet. 2012.	22857148		https://version-11-0b.string-db.org/cgi/network?networkId=bCivR9k9v6eb		https://www.genome.jp/entry/K24499	https://www.uniprot.org/uniprot/A0A0D9R715	https://www.ncbi.nlm.nih.gov/gene/89766	UMODL1		0	DNA	8	2.023	Yes	Yes	Yes	Yes	Yes	Yes	Can't tell	Yes	Yes	Yes	Yes	10/11
20	macular parameters of glaucoma	glaucoma	https://pubmed.ncbi.nlm.nih.gov/25349103/	Bio-imaging		Taiwan, China, Asia	Asian	72	51/21	35.0±9.3; 35.0±9.3	ALL	Tissue	In a retrospective study, we enrolled 72 highly myopic eyes (spherical equivalent up to -6.00 D), of which 31 had early to moderate glaucoma and 41 formed a control group. The diagnosis of early to moderate glaucoma was based on glaucomatous visual-field defects with a mean deviation better than -12 dB. All patients underwent imaging with Stratus optical coherence tomography. We subsequently perf…	Using Stratus optical coherence tomography, we found significantly lower values in both macular thickness and volume over outer superior, outer nasal, outer inferior, inner temporal and inner inferior regions in highly myopic eyes with early to moderate glaucoma than in the control group. The macular outer inferior average thickness, macular outer inferior average volume and total average macular…	diagnosis	Using Stratus optical coherence tomography, the outer inferior macular volume is the only independent predictor for detecting early to moderate glaucoma in high myopia. The macular outer inferior thickness and volume parameters showed good sensitivity, specificity and area under the receiver operating characteristic curve. These parameters may provide a complementary glaucomatous diagnosis in hig…	Hung KC,et al.Clin Exp Optom. 2015	25349103							macular outer inferior thickness and volume parameters		0	Bio-imaging	3	3.143	Yes	Yes	Yes	Yes	Yes	Yes	Can't tell	Yes	Yes	Yes	Yes	10/11
21	baseline myopic refraction	myopia	https://pubmed.ncbi.nlm.nih.gov/33826775/	Eye measures		India, Asia	Asian	37	27/10	25.5(10-40)	ALL	Tissue	Glaucomatous progression was analysed in the eyes of JOAG patients with at least 5-years of follow up in this retrospective study. Baseline variables such as age, inheritance pattern, baseline intraocular pressure (IOP), baseline central corneal thickness, visual acuity, baseline refractive error, spherical equivalent (SE) and duration of follow-up were noted. Stereoparametric global trend analys…	Among 74 eyes (37 subjects), glaucoma progression was noted in 11 eyes (14.9%) of 8 patients, with a median time to progression of 7.4 years (range 5-15.5 years). For myopes (SE ≤ -1.00 D), glaucoma progression was 18 times more likely than mild and no myopes (>-1DS) (p = 0.03, 95% CI: 1.14, 217.44). The prevalence of myopia in the JOAG, PG and NPG cohorts was 70.3%, 87.5%, and 65.5%, respectivel…	progression	JOAG progressors had a greater baseline myopic refraction and a faster myopia development over time. The development of myopia in JOAG eyes could be an indicator of glaucoma progression, and hence progressing myopic (≤-1 D) JOAG patients should be followed up more rigorously.	Gupta S, et al.Ophthalmic Physiol Opt. 2021	33826775							baseline myopic refraction		0	Eye measures	2	3.992	Yes	Yes	Yes	Yes	Yes	Yes	Can't tell	Yes	Yes	Yes	Yes	10/11
22	ciliary muscle thickness(CMT)	myopia	https://pubmed.ncbi.nlm.nih.gov/23452002/	Eye measures		UK, Europe	European	62		18-40	OD	Tissue	Data are presented for the right eyes of 62 subjects (British-White n = 39, British-South-Asian n = 23, aged 18-40 years) with a range of refractive error (mean spherical error (MSE (D)) -1.74 ± 3.26; range -10.06 to +4.38) and separated into myopes (MSE (D) <-0.50, range -10.06 to -0.56; n = 30) and non-myopes (MSE (D) ≥-0.50, -0.50 to +4.38; n = 32). Temporal and nasal ciliary muscle cross-sect…	MSE was significantly associated with CMT, with thicker CMT2 and CMT3 being found in the myopic eyes (p = 0.002). In non-myopic eyes TCMT1, TCMT2, NCMT1 and NCMT2 correlated significantly with MSE, AL and OV (p < 0.05). In contrast, myopic eyes failed generally to exhibit a significant correlation between CMT, MSE and axial length but notably retained a significant correlation between OV, TCMT2, …	prediction	Increased CMT is associated with myopia. We speculate that the lack of correlation in myopic subjects between CMT and axial length, but not between CMT and OV, is evidence that disrupted feedback between the fovea and ciliary apparatus occurs in myopia development.	Buckhurst H, Ophthalmic Physiol Opt. 2013	23452002							ciliary muscle thickness		0	Eye measures	15	3.992	Yes	Yes	Yes	Can't tell	Yes	Yes	Can't tell	Yes	Yes	Can't tell	Can't tell	7/11
23	mechanical strain	corneal ectasia	https://pubmed.ncbi.nlm.nih.gov/27630372/	Eye measures		America	American	40			ALL	Tissue	A finite element modeling	A candidate susceptibility metric that expressed mean strains across the anterior residual stromal bed was significantly higher in eyes with confirmed ectatic predisposition in preoperative and all postoperative cases (P≤.003). The strain metric was effective at differentiating normal and at-risk eyes (area under receiver operating characteristic curve ≥ 0.83, P≤.002), was highly correlated to th…	prognosis	Mechanical strain is an effective marker of known ectasia risk and correlates to predicted refractive error after myopic photoablative surgery.	Dupps WJ Jr, Trans Am Ophthalmol Soc. 2016.	27630372							Mechanical strain		0	Eye measures	8	Uncollected	Yes	Yes	Yes	Yes	Yes	Yes	Can't tell	Yes	Yes	Yes	Yes	10/11
24	tessellated fundus indices (TFIs)	myopia	https://pubmed.ncbi.nlm.nih.gov/25068821/	Eye measures		Japan, Asia	Asian	100	66/34	25.8±3.9	OD	Retinal choroid	imaging technology	There was a significant correlation between the subjective classifications and the TFI values (P<0.05, Kruskal-Wallis test). All of the TFIs were significantly associated with the subfoveal and nasal CT (R = -0.20 to -0.24, P<0.05). The TFIs were not significantly correlated with the ALs.	diagnosis	In conclusion, the significant correlation between the subjective and objective classifications of the degree of tessellation indicates that TFIs can be used to classify the degree of tessellation. The results indicate that the differences in the CT account for the degree of tessellation.	Yoshihara N,et al.PLoS One. 2014	25068821							tessellated fundus indices		0	Eye measures	20	3.752	Yes	Yes	Yes	Yes	Yes	Yes	Can't tell	Yes	Yes	No	Can't tell	8/11
25	mGCIPL to mRNFL ratio	severity of field defects in POAG	https://pubmed.ncbi.nlm.nih.gov/27003731/	Eye measures		Asia	Asian	102			ALL	tissue	imaging technology	The age-adjusted measurements were thinner for POAG with a mean difference (DF) of 11.1 μm for mGCIPL and 8 μm for mRNFL. The mGCIPL to mRFNL ratio was 2.1 in the POAG group and 1.9 in the control group (degrees of freedom = 0.2, P = 0.001). The mGCIPL and RNFL thickness decreased as the severity of glaucoma increased. The mGCIPL to mRNFL ratio was a predictor of the severity of field defects in …	diagnosis	There was generalized thinning of retinal layers in eyes of nondiabetic Arab patients with POAG. OCT parameters can be important for detecting and monitoring glaucoma cases.	Alasbali T,et al.Asia Pac J Ophthalmol (Phila). 2016	27003731							mGCIPL to mRNFL ratio		0	Eye measures	3	4.206	Yes	Yes	Yes	Yes	Yes	Yes	Can't tell	Yes	Yes	Yes	Yes	10/11
26	neutrophil-to-lymphocyte ratio (NLR)	retinitis pigmentosa (RP)	https://pubmed.ncbi.nlm.nih.gov/34080305/	Other	reflects the balance between two aspects of the immune system: acute and chronic inflammation (as indicated by the neutrophil count) and adaptive immunity (lymphocyte count).			142			ALL		complete blood count results	The NLRs of RP patients with cataracts were significantly higher than those of ARC (1.93 ± 0.83 versus 1.65 ± 0.59, p = 0.029). The NLRs increased with the severity of posterior subcapsular cataract (PSC), zonular deficiency, poor preoperative best-corrected visual acuity (LogMAR>1), and visual field defects. Analysis of receiver operating characteristic curves suggested that NLR > 1.36 could pre…	prediction	The NLRs in RP patients with cataract are not only higher but also associated with several clinical manifestations of RP.	Mengmei He et al. Acta Ophthalmol. 2021	34080305							neutrophil-to-lymphocyte ratio (NLR)		0	Blood measures	2	3.988	Yes	Yes	Yes	Yes	Yes	Yes	Can't tell	Yes	Yes	Yes	Yes	10/11
27	hypomagnesaemia	cataract in patients with type 2 diabetes mellitus	https://pubmed.ncbi.nlm.nih.gov/33037494/	Other	The change of the molar concentration indirectly reflects the change of oxygen free radical content in the tissue			360					Enzyme-linked immunosorbent assay (ELISA)			hypomagnesaemia is a significant pathogenic factor which causes increased oxidative stress which may trigger earlier cataractogenesis in patients with type 2 diabetes mellitus.	Ramachandran Kaliaperumal et al.Biol Trace Elem Res . 2021	33037494							hypomagnesaemia		0	Blood measures	3	4.081	Yes	Yes	Yes	Yes	Yes	Yes	Can't tell	Yes	Yes	Yes	Yes	10/11
28	malondialdehyde (MDA)	cataract in patients with type 2 diabetes mellitus	https://pubmed.ncbi.nlm.nih.gov/33037494/	Metabolite	The change of the molar concentration indirectly reflects the change of oxygen free radical content in the tissue			360					Enzyme-linked immunosorbent assay (ELISA)			hypomagnesaemia is a significant pathogenic factor which causes increased oxidative stress which may trigger earlier cataractogenesis in patients with type 2 diabetes mellitus.	Ramachandran Kaliaperumal et al.Biol Trace Elem Res . 2021	33037494							Malondialdehyde		0	Metabolite	3	4.081	Yes	Yes	Yes	Yes	Yes	Yes	Can't tell	Yes	Yes	Yes	Yes	10/11
32	baseline BCVA	photic phenomena after surgery	https://pubmed.ncbi.nlm.nih.gov/33603327/	Eye measures	A higher corneal coma was associated with more mild halos at 6 months with no association regarding other degrees of severity. The lower the age the higher the glare or halos, the higher the lens thickness and the lower the anterior chamber depth or chord µ the less halos at 1 month. A significant proportion of patients had more none/mild compared to moderate/severe glare and halos both at 1 and …	Dominica, North America	North American	70	30/40	62.2	ALL			When analyzing age between the different groups of glares and halos, there were some significances, all in the same direction: the lower the age the higher the glare or halos (no vs mild vs moderate vs severe, p=0.013 for halos at 1 month; absence vs presence, p=0.038 for glare at 1 month, p=0.003 for halos at 1 month, p=0.012 for glare at 6 months, p=0.032 for halos at 6 months; and no/mild vs m…		On multivariate regression analyses, the only predictor of photic phenomena was baseline visual acuity, suggesting that patients that have a better visual acuity before surgery are more demanding regarding visual outcomes after surgery.	Arnaldo Espaillat et al.Clin Ophthalmol . 2021	33603327							baseline BCVA		0	Eye measures	3	Uncollected	Yes	Yes	Yes	Yes	Yes	Yes	Can't tell	Yes	Yes	Yes	Yes	10/11
33	juvenile-onset idiopathic bilateral cataracts		https://pubmed.ncbi.nlm.nih.gov/31536098/	Other		America	North American	170	88/82	2-49			biochemical and genetic confirmation		diagnosis	juvenile-onset idiopathic bilateral cataracts may be useful as a screening marker for CTX and that ophthalmologists can play an important role in facilitating early identification of this condition.	Sharon F Freedman et al.JAMA Ophthalmol . 2019	31536098							juvenile-onset idiopathic bilateral cataracts	juvenile-onset idiopathic bilateral cataracts may be useful as a screening marker for CTX	0	Disease	8	8.253	Yes	Yes	Yes	Yes	Yes	Yes	Can't tell	Yes	Yes	Yes	Yes	10/11
34	pentraxin-3 (PTX3)	diabetic retinopathy (DR)	https://pubmed.ncbi.nlm.nih.gov/28574494/	Protein	Pentraxin protein superfamily is composed of acute phase proteins; C-reactive protein (CRP), serum amyloid protein (SAP), and pentraxin-3 (PTX3). Unlike hepatic production of CRP and SAP, PTX3 is synthesized by several peripheral tissues	Ataturk, Turkey, Asia		87				Undiluted AH samples	Enzyme-linked immunosorbent assay (ELISA)	The mean PTX3 was 6.6±0.3 in PDR group and 5.6±0.5 ng/ml in NPDR group (P=0.04).PTX3 is an important marker especially for vascular endothelial damage.	prediction	PTX3 is an important marker especially for vascular endothelial damage. Since diabetic vascular changes are dependent on endothelial cell damage, high levels of AH PTX3 of DR patients may indicate the importance of PTX3 protein in the pathogenesis of DR.	M Mutlu et al. Eye.2017	28574494		https://version-11-0b.string-db.org/cgi/network?networkId=bfhe9UNn89QG		https://www.genome.jp/entry/hsa:5309	https://www.uniprot.org/uniprot/A0A2Y9NJ57	https://www.ncbi.nlm.nih.gov/gene/5806	PTX3		0	Protein	6	4.456	Yes	Yes	Yes	Yes	Yes	Yes	Can't tell	Yes	Yes	Yes	Yes	10/11
36	ACE	cataract	https://pubmed.ncbi.nlm.nih.gov/28298860/	Nucleic Acids-Based Biomarker	Angiotensin-converting enzyme (ACE) is a key enzyme that converts inactive angiotensin I into a vasoactive and aldosterone-stimulating peptide angiotensin II. In some cases, the increase of ACE protein is responsible for the elevation of angiotensin II level	India, Asia		205	108/97	52.02±12.11; 53.74±11.87		blood	polymerase chain reaction and restriction fragment length polymorphism	Frequencies of ACE ID, DD, and II genotypes in senile cataract cases were 64.07%, 4.85%, and 31.06% and controls were 61.76%, 26.47%, and 11.76%, respectively. ACE DD and II genotypes (P < 0.001,P = 0.0008) were significantly associated with senile cataract cases compared to the controls.	prediction	Findings of this study suggest that ACE may be a predictive marker for early identification of population at risk of senile cataract. This potential role of ACE as a marker of susceptibility to senile cataract needs further validation in studies involving larger number of patients from different regions.	Syed Tasleem Raza et al. Oman J Ophthalmol , 2017	28298860		https://version-11-0b.string-db.org/cgi/network?networkId=b7z19lpUecqu	https://reactome.org/content/detail/R-HSA-2022377	https://www.genome.jp/entry/3.4.17.23	https://www.uniprot.org/uniprot/A0A091D2F1	https://www.ncbi.nlm.nih.gov/gene/59272	ACE		0	DNA	2	Uncollected	Yes	Yes	Yes	Yes	Yes	Yes	Can't tell	Yes	Yes	Yes	Yes	10/11
37	CYP46A1	cataract	https://pubmed.ncbi.nlm.nih.gov/28298860/	Nucleic Acids-Based Biomarker	Angiotensin-converting enzyme (ACE) is a key enzyme that converts inactive angiotensin I into a vasoactive and aldosterone-stimulating peptide angiotensin II. In some cases, the increase of ACE protein is responsible for the elevation of angiotensin II level	India, Asia		205	108/97	52.02±12.11; 53.74±11.87		blood	polymerase chain reaction and restriction fragment length polymorphism	Frequencies of ACE ID, DD, and II genotypes in senile cataract cases were 64.07%, 4.85%, and 31.06% and controls were 61.76%, 26.47%, and 11.76%, respectively. ACE DD and II genotypes (P < 0.001,P = 0.0008) were significantly associated with senile cataract cases compared to the controls.	prediction	Findings of this study suggest that ACE may be a predictive marker for early identification of population at risk of senile cataract. This potential role of ACE as a marker of susceptibility to senile cataract needs further validation in studies involving larger number of patients from different regions.	Syed Tasleem Raza et al. Oman J Ophthalmol , 2017	28298860		https://version-11-0b.string-db.org/cgi/network?networkId=b7z19lpUecqu	https://reactome.org/content/detail/R-HSA-2022377	https://www.genome.jp/entry/3.4.17.23	https://www.uniprot.org/uniprot/A0A091D2F1	https://www.ncbi.nlm.nih.gov/gene/59272	CYP46A1		0	DNA	2	Uncollected	Yes	Yes	Yes	Yes	Yes	Yes	Can't tell	Yes	Yes	Yes	Yes	10/11
38	CYP46A1	senile cataract	https://pubmed.ncbi.nlm.nih.gov/28298860/	Nucleic Acids-Based Biomarker	CYP46A1 is a member of the cytochrome P-450 family. It converts cholesterol to 24S-hydroxycholesterol. A single-nucleotide polymorphism (SNP) in the CYP46A1 gene, designated as rs754203 and associated with Alzheimer disease, was evaluated as a genetic risk factor for primary open-angle glaucoma (POAG) as well as plasma 24S-hydroxycholesterol levels	India, Asia		205	108/97	52.02±12.11; 53.74±11.87		blood	polymerase chain reaction and restriction fragment length polymorphism	The CYP46A1 gene CT, CC, and TT genotype frequencies were 48.54%, 8.73%, and 42.71% in senile cataract cases and 28.43%, 3.92%, and 67.64% in healthy controls, respectively.CYP46A1 CT and TT genotypes (P = 0.003,P = 0.0003) were significantly associated with senile cataract cases compared to the controls.	prediction	Findings of this study suggest that CYP46A1 genes polymorphism may be a predictive marker for early identification of population at risk of senile cataract. This potential role of CYP46A1 genes polymorphism as a marker of susceptibility to senile cataract needs further validation in studies involving larger number of patients from different regions.	Syed Tasleem Raza et al. Oman J Ophthalmol , 2017	28298860		https://version-11-0b.string-db.org/cgi/network?networkId=bWFi4jouAmf1	https://reactome.org/content/detail/R-HSA-192202	https://www.genome.jp/entry/1.14.14.25	https://www.ncbi.nlm.nih.gov/gene	https://www.ncbi.nlm.nih.gov/gene/10858	CYP46A1		0	DNA	2	Uncollected	Yes	Yes	Yes	Yes	Yes	Yes	Can't tell	Yes	Yes	Yes	Yes	10/11
39	CYP46A1	senile cataract	https://pubmed.ncbi.nlm.nih.gov/28298860/	Nucleic Acids-Based Biomarker	CYP46A1 is a member of the cytochrome P-450 family. It converts cholesterol to 24S-hydroxycholesterol. A single-nucleotide polymorphism (SNP) in the CYP46A1 gene, designated as rs754203 and associated with Alzheimer disease, was evaluated as a genetic risk factor for primary open-angle glaucoma (POAG) as well as plasma 24S-hydroxycholesterol levels	India, Asia		205	108/97	52.02±12.11; 53.74±11.87		blood	polymerase chain reaction and restriction fragment length polymorphism	The CYP46A1 gene CT, CC, and TT genotype frequencies were 48.54%, 8.73%, and 42.71% in senile cataract cases and 28.43%, 3.92%, and 67.64% in healthy controls, respectively.CYP46A1 CT and TT genotypes (P = 0.003,P = 0.0003) were significantly associated with senile cataract cases compared to the controls.	prediction	Findings of this study suggest that CYP46A1 genes polymorphism may be a predictive marker for early identification of population at risk of senile cataract. This potential role of CYP46A1 genes polymorphism as a marker of susceptibility to senile cataract needs further validation in studies involving larger number of patients from different regions.	Syed Tasleem Raza et al. Oman J Ophthalmol , 2017	28298860		https://version-11-0b.string-db.org/cgi/network?networkId=bWFi4jouAmf1	https://reactome.org/content/detail/R-HSA-192202	https://www.genome.jp/entry/1.14.14.25	https://www.ncbi.nlm.nih.gov/gene	https://www.ncbi.nlm.nih.gov/gene/10858	CYP46A1		0	DNA	2	Uncollected	Yes	Yes	Yes	Yes	Yes	Yes	Can't tell	Yes	Yes	Yes	Yes	10/11
40	atrial natriuretic peptide (ANP)	primary open angle glaucoma (POAG)	https://pubmed.ncbi.nlm.nih.gov/27723368/	Protein	Atrial natriuretic peptide (ANP), a member of the natriuretic peptide (NP) family, has well-characterized cardiovascular effects, including the regulation of vascular tone, renal sodium hand- ling, and myocardial hypertrophy, and is synthesized within the heart in response to myocardial strech.12In addition, data suggest that the NP system might be involved in the develop- ment of glaucoma. Sever…			90		≥50		Plasma	Enzyme-linked immunosorbent assay (ELISA)	The plasma NT-proANP concentration was significantly increased in patients with POAG compared to that in the control group (7.00 vs. 4.65 nmol/L, P = 0.0054). Similarly, the NT-proANP concentration in the aqueous humor was significantly higher in the POAG patients (0.47 vs. 0.09 nmol/L, P = 0.0112). However, there was no correlation between the NT-proANP values in the aqueous humor and the plasma…	prediction	NP system takes part in the development of POAG and ANP is a possible biomarker of glaucoma	Kristine Baumane et al.,Curr Eye Res .2016	27723368							ANP		0	Protein	7	2.555	Yes	Yes	Yes	Yes	Yes	Yes	Can't tell	Yes	Yes	Yes	Yes	10/11
42	IL-6	diabetic patients with cataract	https://pubmed.ncbi.nlm.nih.gov/27833515/	Other	IL-6, a major proinflammatory cytokine, is produced in a variety of tissues. (5) Several studies have demonstrated elevated levels of IL-6 among individuals both with features of the insulin resistance syndrome and clinically overt type 2 diabetes.	Karachi, Pakistan, Aisa		124	61/63	>60		blood	Biochemical estimations	IL-6 levels significantly increased (P < 0.001) in Group I and Group III as compared to Group II and Group IV (Table 2).	prediction	the elevated levels of the proinflammatory cytokines including IL-6, IL-8 and TNF- alpha in cataract, indicated that cytokines may play a role in the development of cataract. However, in our study, the mean values of males and females were not different (p>0.05). The results of the present study thus demonstrated that levels increased in both condition but are more severe in diabetic patients wit…	Sadaf Hamid et al,Int J Health Sci (Qassim). 2016 Oct.	27833515		https://version-11-0b.string-db.org/cgi/network?networkId=bD3sZLYPUb0V		https://www.genome.jp/entry/N00181	https://www.ebi.ac.uk/QuickGO/term/GO:0019981	https://www.ncbi.nlm.nih.gov/gene/3569	IL-6		0	Cytokine	5	Uncollected	Yes	Yes	Yes	Yes	Yes	Yes	Can't tell	Yes	Yes	Yes	Yes	10/11
43	IL-8	diabetic patients with cataract	https://pubmed.ncbi.nlm.nih.gov/27833515/	Other	Elevated serum IL-8 levels were found in type 1 and type 2 diabetic subjects and it is suggested that this cytokine might also contribute to the development of diabetic macroangiopathy. (7) IL-8’s primary function is to recruit neutrophils to phagocytose the antigen which trigger the antigen pattern toll-like receptors．Chronic elevated glucose level in diabetes increases monocyte adhesion to aort…	Pakistan, Asia		124	61/63	>60		blood	Biochemical estimations	IL-8 levels significantly increased (P < 0.001) in Group I and Group III as compared to Group II and Group IV (Table 2).	prediction	the elevated levels of the proinflammatory cytokines including IL-6, IL-8 and TNF- alpha in cataract, indicated that cytokines may play a role in the development of cataract. However, in our study, the mean values of males and females were not different (p>0.05). The results of the present study thus demonstrated that levels increased in both condition but are more severe in diabetic patients wit…	Sadaf Hamid et al,Int J Health Sci (Qassim). 2016 Oct.	27833515		https://version-11-0b.string-db.org/cgi/network?networkId=b93EDNb4Dbt6	https://reactome.org/content/detail/R-HSA-517731	https://www.genome.jp/entry/csab:103235786	https://www.ebi.ac.uk/QuickGO/term/GO:0038112	https://www.ncbi.nlm.nih.gov/gene/3576	IL-8		0	Cytokine	5	Uncollected	Yes	Yes	Yes	Yes	Yes	Yes	Can't tell	Yes	Yes	Yes	Yes	10/11
44	TNF-α	diabetic patients with cataract	https://pubmed.ncbi.nlm.nih.gov/27833515/	Other	Insulin resistance and TNF-α overexpression in adipose tissue and skeletal muscle are important features of human obesity, related to each other, as TNF-α induces insulin resistance by acting via autocrine-paracrine pathway.	Pakistan, Asia		124	61/63	>60		blood	Biochemical estimations	TNF-α levels significantly increased (P < 0.001) in Group I and Group III as compared to Group II and Group IV (Table 2).	prediction	the elevated levels of the proinflammatory cytokines including IL-6, IL-8 and TNF- alpha in cataract, indicated that cytokines may play a role in the development of cataract. However, in our study, the mean values of males and females were not different (p>0.05). The results of the present study thus demonstrated that levels increased in both condition but are more severe in diabetic patients wit…	Sadaf Hamid et al,Int J Health Sci (Qassim). 2016 Oct.	27833515			https://reactome.org/content/detail/R-HSA-66220		https://www.ebi.ac.uk/QuickGO/term/GO:0061481	https://www.ncbi.nlm.nih.gov/gene/7124	TNF-α		0	Cytokine	5	Uncollected	Yes	Yes	Yes	Yes	Yes	Yes	Can't tell	Yes	Yes	Yes	Yes	10/11
45	serum advanced glycation end products (sAGEs)	diabetic patients with cataract	https://pubmed.ncbi.nlm.nih.gov/27833515/	Metabolite	AGEs have been reported to accelerate in aging, cardiovascular complications and cataract formation in diabetic and non-diabetic patients. (10) AGEs are the heterogeneous group of compounds that have multiple biological effects on various cell types including endothelial cells, macrophages and smooth muscle cells and these effects are mediated by interacting with receptors for AGE.	Pakistan, Asia		124	61/63	>60		blood	Biochemical estimations	the level of serum AGEs significantly increased (p < 0.001) in Group I and Group III as compared to Group II and Group IV.	prediction	The results of the present study thus demonstrated that levels increased in both condition but are more severe in diabetic patients with cataract that may be a predictor for cataractogenesis and the levels were almost same in Group II and IV.	Sadaf Hamid et al,Int J Health Sci (Qassim). 2016 Oct.	27833515							sAGEs		0	Metabolite	5	Uncollected	Yes	Yes	Yes	Yes	Yes	Yes	Can't tell	Yes	Yes	Yes	Yes	10/11
49	CYP46A1	primary open angle glaucoma (POAG)	https://pubmed.ncbi.nlm.nih.gov/27162448/	Nucleic Acids-Based Biomarker	CYP46A1 is a member of the cytochrome P450 family	India, Asia		234		49.88 ± 12.34 ; 53.74 ± 11.87		Blood samples	DNA extraction and Analysis of polymorphisms	The CYP46A1 gene CC, CT, TT genotype frequencies were 13.93%, 58.2%, 27.87% in the POAG group and 19.6%, 40.19%, 40.19% in the control group, respectively.Statistically, significant differences in the frequencies of CYP46A1 CC, CT, TT and PPARγ2 CC, CG, GG (P < 0.05) genotype were found between groups (P < 0.05, all comparisons).	prediction	CYP46A1 gene polymorphisms can be a predictive marker for early identification of population at risk of POAG, although a larger sample size is required to determine the role of these polymorphisms in the pathogenesis and course of POAG.	Anu Chandra et al，Middle East Afr J Ophthalmol. 2016 Apr-Jun	27162448		https://version-11-0b.string-db.org/cgi/network?networkId=bWFi4jouAmf1	https://reactome.org/content/detail/R-HSA-192202	https://www.genome.jp/entry/1.14.14.25	https://www.ncbi.nlm.nih.gov/gene	https://www.ncbi.nlm.nih.gov/gene/10858	CYP46A1		0	DNA	3	1	Yes	Yes	Yes	Yes	Yes	Yes	Can't tell	Yes	Yes	Yes	Yes	10/11
50	PPARγ2	primary open angle glaucoma (POAG)	https://pubmed.ncbi.nlm.nih.gov/27162448/	Nucleic Acids-Based Biomarker	Peroxisome proliferator-activated receptors (PPARs) are ligand-activated transcription factors in the nuclear hormone receptor superfamily related to retinoid, steroid, and thyroid hormone receptors.11 Three subtypes of PPAR have been identified as PPARα, PPARβ, PPARγ. The PPAR subfamily is involved in many cellular processes including lipid and glucose homeostasis, cellular proliferation, differ…	India, Asia		234		49.88 ± 12.34; 53.74 ± 11.87		Blood samples	DNA extraction and Analysis of polymorphisms	The PPARγ2 gene CC, CG, GG genotype frequencies were 16.83%, 54.45%, 28.71% in cases and 3.92%, 28.43%, 67.64% in the control group, respectively.Statistically, significant differences in the frequencies of CYP46A1 CC, CT, TT and PPARγ2 CC, CG, GG (P < 0.05) genotype were found between groups (P < 0.05, all comparisons).	prediction	PPARγ2 gene polymorphisms can be a predictive marker for early identification of population at risk of POAG, although a larger sample size is required to determine the role of these polymorphisms in the pathogenesis and course of POAG.	Anu Chandra et al，Middle East Afr J Ophthalmol. 2016 Apr-Jun	27162448							PPARG		0	DNA	3	1	Yes	Yes	Yes	Yes	Yes	Yes	Can't tell	Yes	Yes	Yes	Yes	10/11
51	angiopoietin-like 4 (ANGPTL4 )	ME due to BRV0	https://pubmed.ncbi.nlm.nih.gov/26746013/	Protein	several factors modulate vascular permeability, angiogenesis, and inflammatory signaling.These factors include angiopoietin-like 4 (ANGPTL4), which, like VEGF, plays an important role in promoting vasopermeability and angiogenesis. Angiopoietin-like 4 is a secreted glycoprotein whose expression is induced by hypoxia.12 It interacts with proteoglycans from the extracellular matrix	Korea, Asia		111		61.0 ± 10.6; 61.0±5.9		aqueous	Enzyme-linked immunosorbent assay (ELISA)	In the control and BRVO groups, the mean aqueous ANGPTL4 levels were 1727.0 ± 818.7 and 16,767.5 ± 11,995.0 pg/mL, respectively (Fig. 2A). The ANGPTL4 levels in the BRVO group were significantly higher than those in the control group (P < 0.001). The major BRVO subgroup also had significantly higher ANGPTL4 levels than the macular BRVO subgroup (23,270.8 ± 9449.1 vs. 3854.6 ± 1552.4 pg/mL, P < 0.…	prediction	ANGPTL4 may be a potential biomarker for the severity of retinal ischemia and vascular hyperpermeability in patients with ME due to BRVO.	Jong Ho Kim et al,Invest Ophthalmol Vis Sci . 2016	26746013							ANGPTL4		0	Protein	10	4.925	Yes	Yes	Yes	Yes	Yes	Yes	Can't tell	Yes	Yes	Yes	Yes	10/11
52	VEGF	ME due to BRV0	https://pubmed.ncbi.nlm.nih.gov/26746013/	Protein	VEGF plays an important role in promoting vasopermeability and angiogenesis.	Korea, Asia		111		61.0 ± 10.6; 61.0±5.9		aqueous	Enzyme-linked immunosorbent assay (ELISA)	In the control and BRVO groups, the mean aqueous VEGF levels were 36.9 ± 17.6 and 105.1 ± 70.7 pg/mL, respectively (Fig. 2B). The BRVO group had significantly higher VEGF levels than the control group (P < 0.001). The major BRVO subgroup also had significantly higher VEGF levels than the macular BRVO subgroup (132.2 ± 74.2 vs. 54.3 ± 11.4 pg/mL, P < 0.001).	prediction	Vascular endothelial growth factor is a potent hyperpermeability factor that has been demonstrated to play a key role in the pathogenesis of ME	Jong Ho Kim et al,Invest Ophthalmol Vis Sci . 2016	26746013							VEGF		0	Protein	10	4.925	Yes	Yes	Yes	Yes	Yes	Yes	Can't tell	Yes	Yes	Yes	Yes	10/11
53	senescence-associated β-galactosidase	age-related cataract	https://pubmed.ncbi.nlm.nih.gov/26619319/	Protein	SA-β-Gal was first discovered by Judith Campisi at pH 6 in dermal fibroblasts and epidermal keratinocytes and SA-β-gal were commonly used biomarkers of cellular senescence	China, Asia	Asian	145		65.88±4.83(58-79); 65.97±4.35(60-80)		tissue	Immunohistochemical staining and real-time PCR ，TUNEL	Immunohistochemical results showed SMP-30 expression level in LECs of the cortical cataract group was lower than that in the nuclear cataract group (59.78±8.52 vs. 161.05±14.26, t=52.45, P<0.001), while SA-β-gal expression in LECs in the cortical cataract group (62.18±8.26 vs. 31.85±7.02, t=23.89, P<0.001), but not the nuclear cataract group, was stronger (Table 1) (Figure 2B, 2D). Table 2 shows …	prediction	senescence marker protein-30 and senescence-associated β-galactosidase expressions in both nuclear cataract and cortical cataract patients were associated with lens epithelial cells apoptosis.	Dan Zhou et al,Med Sci Monit ,2015	26619319		https://reactome.org/content/detail/R-HSA-2559582			https://www.uniprot.org/uniprot/A2XQE8	https://www.ncbi.nlm.nih.gov/gene/2720	Senescence-Associated β-Galactosidase		0	Protein	8	3.386	Yes	Yes	Yes	Yes	Yes	Yes	Can't tell	Yes	Yes	Yes	Yes	10/11
54	senescence marker protein-30	age-related cataract	https://pubmed.ncbi.nlm.nih.gov/26619319/	Protein	SMP-30 is a 34-kDa protein whose expression decreases with aging. SMP-30, initially identified as a cytosolic marker of aging, is now considered as a novel anti-aging factor in various organs and its amino acid sequences are highly conserved among vertebrates [15,16]. SMP-30 widely exists in many tissues, including liver, kidney, brain, testis, lungs, adrenal gland, stomach, ovary, uterus, and ep…	China, Asia	Asian	145		65.88±4.83(58-79); 65.97±4.35(60-80)		tissue	Immunohistochemical staining and real-time PCR ，TUNEL	Immunohistochemical results showed SMP-30 expression level in LECs of the cortical cataract group was lower than that in the nuclear cataract group (59.78±8.52 vs. 161.05±14.26, t=52.45, P<0.001), while SA-β-gal expression in LECs in the cortical cataract group (62.18±8.26 vs. 31.85±7.02, t=23.89, P<0.001), but not the nuclear cataract group, was stronger (Table 1) (Figure 2B, 2D). Table 2 shows …	prediction	senescence marker protein-30 and senescence-associated β-galactosidase expressions in both nuclear cataract and cortical cataract patients were associated with lens epithelial cells apoptosis.	Dan Zhou et al,Med Sci Monit ,2015	26619319		https://version-11-0b.string-db.org/cgi/network?networkId=bxzeD5p2dw9m	https://reactome.org/content/detail/R-HSA-2559583	https://www.genome.jp/entry/dme:Dmel_CG7390	https://www.uniprot.org/uniprot/A0A024R0Q6	https://www.ncbi.nlm.nih.gov/gene/41786	Senescence Marker Protein-30		0	Protein	8	3.386	Yes	Yes	Yes	Yes	Yes	Yes	Can't tell	Yes	Yes	Yes	Yes	10/11
55	connective tissue growth factor (CTGF)	age-related cataracts	https://pubmed.ncbi.nlm.nih.gov/26301961/	Protein	CTGF is a 36–38 kDa protein that is rich in cysteine and is expressed in various cell types such as fibroblasts, endothelial cells, neuronal cells, epithelial cells, and vascular smooth muscle cells.8,9CTGF and TGF-b interact via a binding site located in the amino terminal von Willebrand factor domain of CTGF.10 Recent studies have proposed that CTGF acts mainly as a matricellular protein, modul…	Korea, Asia	Asian	43				aqueous humor	Enzyme-linked immunosorbent assay (ELISA)	We found a positive correlation between the overall cataract grade and aqueous CTGF level (p < 0.05). In addition, four features of the cataract grade (nuclear opalescence, nuclear color, cortical cataract and posterior sub-capsular cataract) were positively correlated with the aqueous CTGF concentration (p < 0.05). The final regression model identified overall cataract grade as an independent pr…	prediction	CTGF tends to increase in the aqueous humor as the severity of age-related cataracts increases. Therefore, this cytokine may play an important role in the pathogenesis of age-related cataracts. Additional studies are required for clarification of this finding.	Hyung Bin Hwang , Hye Bin Yim ,et al.Curr Eye Res . 2016	26301961							CTGF		0	Protein	2	2.555	Yes	Yes	Yes	Yes	Yes	Yes	Yes	Yes	Yes	Yes	Yes	11/11
56	superoxide	age-related cataracts	https://pubmed.ncbi.nlm.nih.gov/26125826/	Metabolite				100	53/47	68.1±1.3		aqueous fluid and lenses	xanthine oxidase method	SOD content in the aqueous fluid and in lenses of different len- ticular nucleus hardness were examined. The content of SOD, decreased significantly with increasing lenticular nucleus hardness (P < 0.05)	prediction	SOD, CA T, and GSH-PX content in the aqueous fluid and lenses decreased significantly with increasing lenticular nucleus hardness grading.Antioxidant content examination is an important quantitative indicator for clinical diagnosis and treatment of age-related.Antioxidant content in the aqueous fluid and lenses decreased significantly with increasing lenticular nucleus hardness grading cataracts.	X. Wang,et al.Genet Mol Res . 2015	26125826							Superoxide		0	Metabolite	6	Uncollected	Yes	Yes	Yes	Yes	Yes	Yes	Can't tell	Yes	Yes	Yes	Yes	10/11
57	CAT	age-related cataracts	https://pubmed.ncbi.nlm.nih.gov/26125826/	Metabolite				100	53/47	68.1±1.3		aqueous fluid and lenses	improved reduced GSH depletion method	CAT content in the aqueous fluid and in lenses of different len- ticular nucleus hardness were examined. The content of CA T, decreased significantly with increasing lenticular nucleus hardness (P < 0.05)	prediction	SOD, CA T, and GSH-PX content in the aqueous fluid and lenses decreased significantly with increasing lenticular nucleus hardness grading.Antioxidant content examination is an important quantitative indicator for clinical diagnosis and treatment of age-related cataracts.Antioxidant content in the aqueous fluid and lenses decreased significantly with increasing lenticular nucleus hardness grading	X. Wang,et al.Genet Mol Res . 2015	26125826							catalase		0	Metabolite	6	Uncollected	Yes	Yes	Yes	Yes	Yes	Yes	Can't tell	Yes	Yes	Yes	Yes	10/11
58	GSH-PX	age-related cataracts	https://pubmed.ncbi.nlm.nih.gov/26125826/	Metabolite				100	53/47	68.1±1.3		aqueous fluid and lenses	colorimetric method	GSH-PX content in the aqueous fluid and in lenses of different len- ticular nucleus hardness were examined. The content of GSH-PX decreased significantly with increasing lenticular nucleus hardness (P < 0.05)	prediction	SOD, CA T, and GSH-PX content in the aqueous fluid and lenses decreased significantly with increasing lenticular nucleus hardness grading.Antioxidant content examination is an important quantitative indicator for clinical diagnosis and treatment of age-related cataracts.Antioxidant content in the aqueous fluid and lenses decreased significantly with increasing lenticular nucleus hardness grading	X. Wang,et al.Genet Mol Res . 2015	26125826							glutathione peroxidase		0	Metabolite	6	Uncollected	Yes	Yes	Yes	Yes	Yes	Yes	Can't tell	Yes	Yes	Yes	Yes	10/11
59	CACNA1A	exfoliation syndrome (XFS)	https://pubmed.ncbi.nlm.nih.gov/25706626/	Nucleic Acids-Based Biomarker	CACNA1A encodes for the alpha 1A subunit of the type P/Q voltage-dependant calcium channel. Calcium channels are responsible for the transport of calcium ions across cell membranes and play a key role in a cell’s ability to generate and transmit electrical signals.	Japan, Asia and other 17 countries		30300				blood	Genotyping; Genotype Imputation; Expression analysis; Western Blotting; Immunofluorescence Confocal Microscopy	We discovered a genome-wide significant association between a new locus (CACNA1A rs4926244) and increased susceptibility to XFS (odds ratio (OR) = 1.16, P = 3.36 × 10(-11))	prediction	This observation raises the possibility that CACNA1A contribute to XFS pathology through different mechanisms at different ocular sites.	Tin Aung et al.Nat Genet . 2015	25706626		https://version-11-0b.string-db.org/cgi/network?networkId=bJDdSnAmWrjF		https://www.genome.jp/entry/N00968	https://www.uniprot.org/uniprot/A0A1Q9DQS2	https://www.ncbi.nlm.nih.gov/gene/773	CACNA1A		0	DNA	38	41.307	Yes	Yes	Yes	Yes	Yes	Yes	Can't tell	Yes	Yes	Yes	Yes	10/11
60	LOXL1	exfoliation syndrome (XFS)	https://pubmed.ncbi.nlm.nih.gov/25706627/	Nucleic Acids-Based Biomarker		Japan, Asia and other 17 countries		30301				blood	Genotyping; Genotype Imputation; Expression analysis; Western Blotting; Immunofluorescence Confocal Microscopy	Our findings represent the first genetic locus outside of LOXL1 which surpasses genome-wide significance for XFS	prediction	This observation raises the possibility that LOXL1 contribute to XFS pathology through different mechanisms at different ocular sites.	Tin Aung et al.Nat Genet . 2015	25706626		https://version-11-0b.string-db.org/cgi/network?networkId=bJjCcm66k0SB		https://www.genome.jp/entry/K14678	https://www.uniprot.org/uniprot/A0A1A8PE49	https://www.ncbi.nlm.nih.gov/gene/4016	LOXL1			DNA	38	41.307	Yes	Yes	Yes	Yes	Yes	Yes	Can't tell	Yes	Yes	Yes	Yes	10/11
61	aquaporin 4 antibody	optic neuritis	https://pubmed.ncbi.nlm.nih.gov/25682013/	Protein		India, Asia	Asian	40	13/27			serum	ELISA; IIF technique	AQP4 antibodies were detected in 8 of the 40 patients with severe ON (20 %).The female to male ratio in the seropositive group was 8:0. The NMO antibody titer ranged from 0.3 to 760 U/ml. ANA positivity in seropositive patients was statistically significant (p = 0.043). All seropositive patients had significantly poorer visual outcome as compared with the seronegative patients (p = 0.04).	prediction	the Indian population with severe optic neuritis have 20 % seropositivity for AQP4 Ab and all seropositive patients were females and had a relatively poorer visual outcome as compared to the seronegative patients.	Selvakumar Ambika et al.Int Ophthalmol . 2015	25682013			https://reactome.org/content/detail/R-HSA-166016	https://www.ncbi.nlm.nih.gov/nuccore/HW799270	https://www.uniprot.org/uniprot/A0A009GFM4	https://www.ncbi.nlm.nih.gov/gene/361	AQP4		0	Protein	7	2.029	Yes	Yes	Yes	Yes	Yes	Yes	Can't tell	Yes	Yes	Yes	Yes	10/11
63	MiR-125b	age-related cataract	https://pubmed.ncbi.nlm.nih.gov/25312242/	Nucleic Acids-Based Biomarker	MicroRNA-125b (miR-125b) has been implicated in a variety of diseases as either repressors or promoters, and plays crucial roles in many cellular processes such as cell differentiation, proliferation and apoptosis	China, Asia	Asian	56				fresh specimens of anterior lens capsule	Ultraviolet (UV) irradiation of cultured cells,RT-qPCR,Cell culture and transfection, Terminal deoxynucleotidyl transferase deoxy-UTP-nick end labeling assay,Cell apoptosis rate assayed by flow cytometry,Western blot,Luciferase activity assay	Compared with controls, the expression level of miR-125b as detectedby RT-qPCR was significantly lower in the anterior lens capsules of age-related cataract	prediction	miR-125b might be closely involved in the pathogenesis of cataract, and has the potential to be a diagnostic biomarker or even a therapeutic modality for cataract.	Yu Qin et al,Biochim Biophys Acta . 2014	25312242							MiR-125b		0	miRNA	20	4.428	Yes	Yes	Yes	Yes	Yes	Yes	Can't tell	Yes	Yes	Yes	Yes	10/11
64	conjunctival ultraviolet autofluorescence (CUVAF)	pterygium	https://pubmed.ncbi.nlm.nih.gov/25307729/	Bio-imaging		Australia, Oceania	Australian	1344		18-22		machine	standardized colour and ultraviolet auto-fluorescence photographs of the nasal and temporal conjunctiva were taken	Participants with pterygium had significantly more conjunctival autofluorescence than those without (median 73.4 mm(2) vs. 44.0 mm(2), P = 0.001).	prediction	Conjunctival ultraviolet autofluorescence is associated with increased time spent outdoors, and increased prevalence of pterygium.	Charlotte M McKnight et al,Clin Exp Ophthalmol . May-Jun 2015	25307729							miR-26b		0	Bio-imaging	13	4.383	Yes	Yes	Yes	Yes	Yes	Yes	Can't tell	Yes	Yes	Yes	Yes	10/11
65	a cumulative prednisone dose	cataracts in systemic lupus erythematosus	https://pubmed.ncbi.nlm.nih.gov/25257763/	Other			54 % Caucasian and 39 % African-American.	2109		＜60（At the time of cohort entry, 47 % were <40 years old, 27 % were 40–49 and 26 % were 50–60 years old）		calculated based on the the actual past medical records and updated at each follow-up visi		cumulative prednisone dose equivalent to 10 mg/day for 10 years was a strong predictor of cataract (RR = 2.9, P = 0.0010)	prediction	we found that the cumulative prednisone dose was the most important risk factor for cataract	Khaled Alderaan et al,Rheumatol Int . 2015	25257763									0	Therapy	13	3.58	Yes	Yes	Yes	Yes	Yes	Yes	Can't tell	Yes	Yes	Yes	Yes	10/11
66	SLE activity	cataracts in systemic lupus erythematosus	https://pubmed.ncbi.nlm.nih.gov/25257763/	Other			54 % Caucasian and 39 % African-American.	2109		＜60（At the time of cohort entry, 47 % were <40 years old, 27 % were 40–49 and 26 % were 50–60 years old）			SELENA–SLEDAI index	SLE activity measured by SELENA-SLEDAI (P = 0.0004) were associated with cataract	prediction	SLE activity had an independent predictive effect in the multivariable model	Khaled Alderaan et al,Rheumatol Int . 2015	25257763									0	Disease	13	3.58	Yes	Yes	Yes	Yes	Yes	Yes	Can't tell	Yes	Yes	Yes	Yes	10/11
67	higher systolic blood pressure	cataracts in systemic lupus erythematosus	https://pubmed.ncbi.nlm.nih.gov/25257763/	Other			54 % Caucasian and 39 % African-American.	2109		＜60（At the time of cohort entry, 47 % were <40 years old, 27 % were 40–49 and 26 % were 50–60 years old）		electronic reading machine		higher systolic blood pressure (P = 0.0003) were associated with cataract	prediction	We observed a strong association between systolic blood pressure and cataract in SLE, which remained significant in the multivariable model	Khaled Alderaan et al,Rheumatol Int . 2015	25257763									0	Disease	13	3.58	Yes	Yes	Yes	Yes	Yes	Yes	Can't tell	Yes	Yes	Yes	Yes	10/11
69	TDRD7	cataract	https://pubmed.ncbi.nlm.nih.gov/25120344/	Nucleic Acids-Based Biomarker		Korea, Asia	Asian	70				plasma	ABL1 and TDRD7 gene expression measurement	The normalized 2-ΔΔCt of plasma TDRD7 mRNA based on ABL1 mRNA was 1.52 ± 0.63 in the case of the control group and 1.05 ± 0.34 in the case of the cataract patients, and the TDRD7 expression level of the cataract patients was lower than that of the control group (p = 0.048). The comparison of the genetic values of different types of cataracts demonstrated that the TDRD7 expression level of the cor…	prediction	Human cataracts and the TDRD7 gene loss-of-function mutations are strongly causally related, as the expression level of plasma TDRD7 mRNA in patients with cataracts was statistically significantly lower than in the normal control group.	Seong Taeck Kim et al,Korean J Ophthalmol . 2014	25120344							TDRD7		0	DNA	4	Uncollected	Yes	Yes	Yes	Yes	Yes	Yes	Can't tell	Yes	Yes	Yes	Yes	10/11
70	AG	POAG	https://pubmed.ncbi.nlm.nih.gov/25097461/	Other		America	white; African American; Hispanic; Asian; Other	300	96/104	72.1±10.8; 71.1±10.7		blood	chemical estimations	higher AG was inversely associated with POAG (odds ratio [OR] = 0.90; 95% confidence interval [CI], 0.80–1.00)	prediction	Patients with POAG presenting for anterior segment surgery had a lower AG compared to age-related cataract surgery patients. The etiology of this reduced gap is unclear but the possible contribution of IgG warrants further exploration.	Laura P Cohen et al,Digit J Ophthalmol . 2014	25097461									0	Blood measures	2	Uncollected	Yes	Yes	Yes	Yes	Yes	Yes	Can't tell	Yes	Yes	Yes	Yes	10/11
71	Cl-level	POAG	https://pubmed.ncbi.nlm.nih.gov/25097462/	Metabolite		America	white; African American; Hispanic; Asian; Other	300	96/104	72.1±10.8; 71.1±10.7		blood	chemical estimations	higher Cl− level was positively associated with POAG (OR = 1.15; 95% CI, 1.02–1.29).	prediction		Laura P Cohen et al,Digit J Ophthalmol . 2014	25097461										Metabolite	2	Uncollected	Yes	Yes	Yes	Yes	Yes	Yes	Can't tell	Yes	Yes	Yes	Yes	10/11
72	red blood cell count	POAG	https://pubmed.ncbi.nlm.nih.gov/25097463/	Metabolite		America	white; African American; Hispanic; Asian; Other	300	96/104	72.1±10.8; 71.1±10.7		blood	chemical estimations	a higher red blood cell count was also associated with POAG (OR = 1.91; 95% CI, 1.11–3.28).	prediction	The etiology of higher red blood cell counts in POAG cases is unknown and deserves further exploration.	Laura P Cohen et al,Digit J Ophthalmol . 2014	25097461										Metabolite	2	Uncollected	Yes	Yes	Yes	Yes	Yes	Yes	Can't tell	Yes	Yes	Yes	Yes	10/11
73	retinal vessel narrowing	cataract	https://pubmed.ncbi.nlm.nih.gov/18538403/	Bio-imaging	Retinal vessel caliber was measured from baseline retinal photographs using computer-assisted techniques. Mean arteriolar and venular diameters of each eye were summarized as central retinal arterial (CRAE) and venular (CRVE) equivalents. Cataract was assessed from lens photographs of both eyes using the Wisconsin grading system.	Australia, Oceania	Australian	3654		>49	ALL		Wwisconsin grading system	After adjusting for age, gender, smoking, hypertension, diabetes, body mass index, and inhaled steroid use, reduced incidence of nuclear cataract was associated with the narrowest compared with the widest quintile of CRAE and CRVE (for CRAE: OR, 0.62; 95% CI 0.42– 0.92; for CRVE: OR, 0.70; 95% CI, 0.47–1.05) but a higher incidence of PSC cataract (for CRAE: OR, 2.40; 95% CI, 1.34 – 4.29; for CRVE…	diagnosis	Retinal vessel narrowing could be a marker of age-related factors associated with risk of PSC and nuclear cataract.	Tan AG, et al. Ophthalmology. 2008	18538403									0	Bio-imaging	4	14.277	Yes	Yes	Yes	Yes	Yes	Yes	Can't tell	Yes	Yes	Yes	Can't tell	9/11
77	high sensitivity C-reactive protein (hsCRP)	cataract	https://pubmed.ncbi.nlm.nih.gov/18050118/	Protein	C-reactive protein (hsCRP) as a systemic mark- er of inflammation before and after cataract surgery in patients with AMD	Europe	European	132	44/88				immunonephelometry	At baseline, the hsCRP level in Group 1 patients was higher than the level in controls (2.67+/-2.36 vs 1.67+/-1.36, p<0.01, or 1.12+/-0.99 mg/L, p<0.0001, respectively). After 8-12 weeks, the hsCRB level only in Group 1 significantly increased (2.67+/-2.36 vs 3.74+/-3.54 mg/L, p<0.05), whereas in the controls it did not change.	prognosis	The level of hsCRP is significantly higher in patients with AMD and moderate cataract than in patients with one of these eye disorders. The hsCRP only increases after cataract surgery in patients with AMD.	Zaliuniene, D et al. European journal of ophthalmology vol. 2007	18050118		https://version-11-0b.string-db.org/cgi/network?networkId=b2914acbxydG	https://reactome.org/content/detail/R-HSA-976719	https://www.genome.jp/entry/DG01913	https://www.ebi.ac.uk/QuickGO/term/GO:0150103	https://www.ncbi.nlm.nih.gov/gene/1401	CRP		0	Protein	0	1.922	Yes	Yes	Yes	Yes	Yes	Yes	Can't tell	Yes	Yes	Yes	Yes	10/11
78	CRYBB1	cataract	https://pubmed.ncbi.nlm.nih.gov/17460281/	Nucleic Acids-Based Biomarker	To date, many mutations in 12 human crystallin genes have been associated with inherited autosomal dominant (AD) and/or autosomal recessive (AR) cataract. These genes are linked to 1q for CRYZ [5], 2q for CRYGC/D [6,7], 3q for CRYGS [8], 11q for CRYAB [9], 17q for CRYBA1/3 [10-16], 21q for CRYAA [17], and 22q for CRYBB1 [18-21], CRYBB2 [22-27], CRYBB3 [28], and CRYBA4 [29].	Israel, Asia		135				blood	linkage and Haplotype Analysis	A locus on chromosome 22 surrounding marker D22S1167 demonstrated homozygosity only in affected individuals (lod score > 6.57 at theta = 0 for D22S1167).	diagnosis	CRYBB1 mutations have been shown to underlie autosomal dominant congenital cataract.	Cohen, David et al. Investigative ophthalmology & visual science vol. 2008	17460281		https://version-11-0b.string-db.org/cgi/network?networkId=b78lXJJj6vwy	https://reactome.org/content/detail/R-HSA-265045	https://www.genome.jp/entry/hsa:1414	https://www.ebi.ac.uk/QuickGO/term/GO:0005212	https://www.ncbi.nlm.nih.gov/gene/1414	CRYBB1		0	DNA	50	4.925	Yes	Yes	Yes	Can't tell	Yes	Yes	Can't tell	Yes	Yes	Yes	Can't tell	8/11
79	paraoxonase 1 (PON1)	cataract	https://pubmed.ncbi.nlm.nih.gov/17466963/	Nucleic Acids-Based Biomarker	PON1 is closely associated with high-density lipoproteins (HDL) and acts as an antioxidants enzyme since it protects oxidation of low-density lipoprotein (LDL) from oxidative damage both in vivo and in vitro	Pakistan, Asia		100				blood	spectrophotography	We observed significantly lower plasma paraoxonase and arylesterase activities in senile and diabetic cataractous patients as compared to respective controls (p<0.001). Plasma MDA and ox LDL levels were found to be higher in patients suffering from cataract (p<0.001).	diagnosis	It can be concluded that lower paraoxonase activity could contribute to the higher risk of cataract formation.	Hashim, Zehra, and Shamshad Zarina. Clinical biochemistry vol. 2007	17466963		https://version-11-0b.string-db.org/cgi/network?networkId=beBqAMlkX8o4	https://reactome.org/content/detail/R-HSA-5216077	https://www.genome.jp/entry/K24427		https://www.ncbi.nlm.nih.gov/gene/5444	PON1		0	DNA	11	3.625	Yes	Yes	Yes	Yes	Yes	Yes	Can't tell	Yes	Yes	Yes	Yes	10/11
82	CRYBA4	cataract	https://pubmed.ncbi.nlm.nih.gov/16960806/	Nucleic Acids-Based Biomarker	Protein folding would consequently be impaired, most probably leading to a structure with reduced stability in the mutant.	Pakistan, Asia		239				Tissue	genomewide linkage scan	After a genomewide screen, linkage analysis identified a maximum LOD score of 3.20 (recombination fraction [θ] 0.001) with marker D22S1167 of the β-crystallin gene cluster on chromosome 22.	diagnosis	Protein folding would consequently be impaired, most probably leading to a structure with reduced stability in the mutant. This is the first report linking mutations in CRYBA4 to cataractogenesis and microphthalmia.	Billingsley, Gail et al. American journal of human genetics vol. 2006	16960806		https://version-11-0b.string-db.org/cgi/network?networkId=b3V98SJ7eU3E	https://reactome.org/content/detail/R-HSA-4793814	https://www.genome.jp/entry/hsa:1413	https://www.ebi.ac.uk/QuickGO/term/GO:0007601	https://www.ncbi.nlm.nih.gov/gene/1413	CRYBA4		0	DNA	58	11.043	Yes	Yes	Yes	Can't tell	Yes	Yes	Can't tell	Yes	Yes	Yes	Can't tell	8/11
83	HSF4	cataract	https://pubmed.ncbi.nlm.nih.gov/16876512/	Nucleic Acids-Based Biomarker	The HSF4 transcription factor has been shown to be the predominant HSF expressed postnatally in ocular lens.	China, Asia		176				blood	genomewide linkage scan	The R74H mutation cosegregated with the affected individuals in the family and did not exist in unaffected family members and 150 unrelated normal controls.	diagnosis	These results identified a novel missense mutation R74H in the transcription factor gene HSF4 in a Chinese cataract family and expand the spectrum of HSF4 mutations causing cataract.	Ke, Tie et al. American journal of ophthalmology vol. 2006	16876512		https://version-11-0b.string-db.org/cgi/network?networkId=bwoqo5QdFAms	https://reactome.org/content/detail/R-HSA-182954?interactor=UniProt:Q9ULV5-2%20HSF4	https://www.genome.jp/entry/K09417		https://www.ncbi.nlm.nih.gov/gene/3299	HSF4		0	DNA	26	5.488	Yes	Yes	Yes	Can't tell	Yes	Yes	Can't tell	Yes	Yes	Yes	Can't tell	8/11
84	erythrocyte catalase	cataract	https://pubmed.ncbi.nlm.nih.gov/16682518/	Protein	Catalase, GPX, and SOD are important antioxidant enzymes that detoxify oxygen free radicals and hydrogen peroxide and thereby prevent oxidative damage.	Sri Lanka, Asia		208		40-70		blood	spectrophotography	Positive correlations were observed between catalase and SOD (r = 0.75), catalase and GPX (r = 0.63), and SOD and GPX (r = 0.59) in subjects with senile cataracts.	diagnosis	Our results indicate that erythrocyte antioxidant enzyme levels are decreased in senile cataract as opposed to osmotic cataract. Assays of these erythrocyte enzyme activities could provide a marker to identify individuals predisposed to senile cataract. oxidative stress antioxidants cataract, cata	Chandrasena, Lal G et al. Annals of clinical and laboratory science vol.2006	16682518		https://version-11-0b.string-db.org/cgi/network?networkId=bHkE4h4Ppq5Y	https://reactome.org/content/detail/R-HSA-51417		https://www.ebi.ac.uk/QuickGO/term/GO:0004096	https://www.ncbi.nlm.nih.gov/gene/847	CAT		0	Protein	6	1.18	Yes	Yes	Yes	Can't tell	Yes	Yes	Can't tell	Yes	Yes	Yes	Can't tell	8/11
85	glutathione peroxidase (GPX)	cataract	https://pubmed.ncbi.nlm.nih.gov/16682518/	Protein	Catalase, GPX, and SOD are important antioxidant enzymes that detoxify oxygen free radicals and hydrogen peroxide and thereby prevent oxidative damage.	Sri Lanka, Asia		208		40-70		blood	spectrophotography	Positive correlations were observed between catalase and SOD (r = 0.75), catalase and GPX (r = 0.63), and SOD and GPX (r = 0.60) in subjects with senile cataracts.	diagnosis	Our results indicate that erythrocyte antioxidant enzyme levels are decreased in senile cataract as opposed to osmotic cataract. Assays of these erythrocyte enzyme activities could provide a marker to identify individuals predisposed to senile cataract. oxidative stress antioxidants cataract, cata	Chandrasena, Lal G et al. Annals of clinical and laboratory science vol.2006	16682518		https://version-11-0b.string-db.org/cgi/network?networkId=bvNiYmNOFuB7	https://reactome.org/content/detail/R-HSA-156590		https://www.ebi.ac.uk/QuickGO/term/GO:0004602	https://www.ncbi.nlm.nih.gov/gene/2876	GPX1		0	Protein	6	1.18	Yes	Yes	Yes	Can't tell	Yes	Yes	Can't tell	Yes	Yes	Yes	Can't tell	8/11
86	superoxide dismutase (SOD)	cataract	https://pubmed.ncbi.nlm.nih.gov/16682518/	Protein	Catalase, GPX, and SOD are important antioxidant enzymes that detoxify oxygen free radicals and hydrogen peroxide and thereby prevent oxidative damage.	Sri Lanka, Asia		208		40-70		blood	spectrophotography	Positive correlations were observed between catalase and SOD (r = 0.75), catalase and GPX (r = 0.63), and SOD and GPX (r = 0.61) in subjects with senile cataracts.	diagnosis	Our results indicate that erythrocyte antioxidant enzyme levels are decreased in senile cataract as opposed to osmotic cataract. Assays of these erythrocyte enzyme activities could provide a marker to identify individuals predisposed to senile cataract. oxidative stress antioxidants cataract, cata	Chandrasena, Lal G et al. Annals of clinical and laboratory science vol.2006	16682518			https://reactome.org/content/detail/R-HSA-9617941		https://www.ebi.ac.uk/QuickGO/term/GO:0004784	https://www.ncbi.nlm.nih.gov/gene/6647	SOD1		0	Protein	6	1.18	Yes	Yes	Yes	Can't tell	Yes	Yes	Can't tell	Yes	Yes	Yes	Can't tell	8/11
87	IL-6, IL-8	cataract	https://pubmed.ncbi.nlm.nih.gov/16679805/	Other	Ocular surface cells themselves express and produce interleukin 6 (IL-6) and interleukin 8 (IL-8), two well-characterized pro-infl am- matory cytokines	Hungary, Europe		112				tear	Enzyme-linked immunosorbent assay (ELISA)	A significant increase in IL-6 release was observed in all patient groups compared with the normal controls (p < or = 0.003).	prognosis	The release of IL-6 and IL-8 into the tears is enhanced in various anterior segment eye diseases, and this may be used as an indicator of various inflammatory reactions in the early postoperative period.	Fodor, Mariann et al. Ophthalmic research vol. 2006	16679805		https://version-11-0b.string-db.org/cgi/network?networkId=bD3sZLYPUb0V		https://www.genome.jp/entry/N00181	https://www.ebi.ac.uk/QuickGO/term/GO:0019981	https://www.ncbi.nlm.nih.gov/gene/3569	IL-6, IL-8		0	Cytokine	10	3.031	Yes	Yes	Yes	Can't tell	Yes	Yes	Can't tell	Yes	Yes	Yes	Can't tell	8/11
88	interleukin-6 (IL-6) and interleukin-8 (IL-8/CXCL-8)	anterior segment eye diseases	https://pubmed.ncbi.nlm.nih.gov/16679805/	Other	Ocular surface cells themselves express and produce interleukin 6 (IL-6) and interleukin 8 (IL-9), two well-characterized pro-infl am- matory cytokines	Hungary, Europe		112				tear	Enzyme-linked immunosorbent assay (ELISA)	The IL-8 release levels were significantly higher in the tears of all patient groups (p < or = 0.03), except for the cataract operation group, where the IL-8 release was not significantly higher (p = 0.053) than in the control samples	prognosis	The release of IL-6 and IL-9 into the tears is enhanced in various anterior segment eye diseases, and this may be used as an indicator of various inflammatory reactions in the early postoperative period.	Fodor, Mariann et al. Ophthalmic research vol. 2006	16679805		https://version-11-0b.string-db.org/cgi/network?networkId=b93EDNb4Dbt6	https://reactome.org/content/detail/R-HSA-517731	https://www.genome.jp/entry/csab:103235786	https://www.ebi.ac.uk/QuickGO/term/GO:0038112	https://www.ncbi.nlm.nih.gov/gene/3576	IL-6,IL-8		0	Cytokine	10	3.031	Yes	Yes	Yes	Can't tell	Yes	Yes	Can't tell	Yes	Yes	Yes	Can't tell	8/11
89	secretory leukocyte protease inhibitor (SLPI)	iritis/uveitis	https://pubmed.ncbi.nlm.nih.gov/16202405/	Protein	a serine protease inhibitor	Sweden, Europe		117	30/87	59-98		aqueous humours (AH)	western blot & ELISA	The cataract patients with additional eye disease(s) showed higher protein levels (201G35 mg/ml) than cataract (controls) (128G31 mg/ml), P!0.01	progression	We show here for the first time that SLPIis presentin AH and may play a role as well as serve as a marker in pathological states.	Janciauskiene, Sabina et al. Experimental eye research vol. 2006	16202405		https://version-11-0b.string-db.org/cgi/network?networkId=bVg6a1T2OQcN	https://reactome.org/content/detail/R-HSA-9697043		https://www.ebi.ac.uk/QuickGO/term/GO:0097179	https://www.ncbi.nlm.nih.gov/gene/6590	SLPI		0	Protein	6	3.77	Yes	Yes	Yes	Yes	Yes	Yes	Can't tell	Yes	Yes	Yes	Yes	10/11
90	CRYBB2	cataract	https://pubmed.ncbi.nlm.nih.gov/16179907/	Nucleic Acids-Based Biomarker	CRYBB2 (Crystallin Beta B2) is a Protein Coding gene.	China, Asia		100					genetic linkage analysis	the cDNA sequence, creating a novel SpeI restriction site that cosegregated with affected members of the pedigree, but was not present in unaffected members or any of the 100 unrelated individuals tested.	diagnosis	Our finding expands the spectrum of cataract phenotypes caused by the Q155X mutation of CRYBB2, confirms the phenotypic heterogeneity of this mutation and suggests the mechanism that influences the congenital cataract formation in different ethnic backgrounds.	Yao, Ke et al. Molecular vision vol. 2005	16179907		https://version-11-0b.string-db.org/cgi/network?networkId=bgk7Smz9kFS0		https://www.genome.jp/entry/hsa:1415		https://www.ncbi.nlm.nih.gov/gene/1415	CRYBB2		0	DNA	24	2.711	Yes	Yes	Yes	Can't tell	Yes	Yes	Can't tell	Yes	Yes	Yes	Can't tell	8/11
91	crystallin gamma S (CRYGS)	cataract	https://pubmed.ncbi.nlm.nih.gov/16141006/	Nucleic Acids-Based Biomarker	CRYGS encodes cS-crystallin, a member of the bc-crystallin superfamily. There are two groups of c-crystallins.	China, Asia		119				blood	whole genome scan	The disease was associated with inheritance of a 20.7 cM locus on chromosome 3q26.3-qter, with a maximum LOD score of 6.34 (theta = 0) at marker D3S1602.	diagnosis	This report is the first description of a mutation in CRYGS with autosomal dominant cataract in humans.	Sun, H et al. Journal of medical genetics vol. 2005	16141006						https://www.ncbi.nlm.nih.gov/gene/1427	CRYGS		0	DNA	69	5.941	Yes	Yes	Yes	Can't tell	Yes	Yes	Can't tell	Yes	Yes	Yes	Can't tell	8/11
93	LIPC	age related macular degeneration (AMD)	https://pubmed.ncbi.nlm.nih.gov/20888482/	Nucleic Acids-Based Biomarker	LIPC is one of the enzymes related to endogenous TG metabolism in blood circulation, and has similar function with LPL	America	white	458				blood	Hitachi 917 analyzer	The minor T allele of the LIPC gene was associated with a reduced risk of AMD (odds ratio, 0.4; 95% confidence interval, 0.2-0.9; P = 0.01, trend for number of T alleles, controlling for age and gender).	prediction	The HDL raising allele of the LIPC gene was associated with reduced risk of AMD. Higher total cholesterol and LDL were associated with increased risk, while higher HDL tended to reduce risk of AMD. The specific mechanisms underlying the association between AMD and LIPC require further investigation	Reynolds, Robyn et al. Ophthalmology vol. 2010	20888482		https://version-11-0b.string-db.org/cgi/network?networkId=bzmROwqGg2CJ	https://reactome.org/content/detail/R-HSA-6785172	https://www.genome.jp/entry/3.1.1.34		https://www.ncbi.nlm.nih.gov/gene/3990	LIPC		0	DNA	69	14.277	Yes	Yes	Yes	Yes	Yes	Yes	Can't tell	Yes	Yes	Yes	Yes	10/11
94	LDL	age related macular degeneration (AMD)	https://pubmed.ncbi.nlm.nih.gov/20888482/	Metabolite	LDL is a cholesterol rich lipoprotein	America	white	458				blood	Hitachi 917 analyzer	Mean level of HDL was lower (P = 0.05) and mean level of LDL (P = 0.03) was higher in cases of advanced AMD compared with controls.	prediction	The HDL raising allele of the LIPC gene was associated with reduced risk of AMD. Higher total cholesterol and LDL were associated with increased risk, while higher HDL tended to reduce risk of AMD. The specific mechanisms underlying the association between AMD and LIPC require further investigation	Reynolds, Robyn et al. Ophthalmology vol. 2010	20888482		https://version-11-0b.string-db.org/cgi/network?networkId=bnvHVmZEAqbC	https://reactome.org/content/detail/R-HSA-171131						0	Metabolite	69	14.277	Yes	Yes	Yes	Yes	Yes	Yes	Can't tell	Yes	Yes	Yes	Yes	10/11
95	HDL	age related macular degeneration (AMD)	https://pubmed.ncbi.nlm.nih.gov/20888482/	Metabolite	High density lipoprotein (HDL), one of the serum proteins, is a complex lipoprotein composed of lipids, proteins and their regulatory factors	America	white	458				blood	Hitachi 917 analyzer	Mean level of HDL was lower (P = 0.05) and mean level of LDL (P = 0.03) was higher in cases of advanced AMD compared with controls.	prediction	The HDL raising allele of the LIPC gene was associated with reduced risk of AMD. Higher total cholesterol and LDL were associated with increased risk, while higher HDL tended to reduce risk of AMD. The specific mechanisms underlying the association between AMD and LIPC require further investigation	Reynolds, Robyn et al. Ophthalmology vol. 2010	20888482									0	Metabolite	69	14.277	Yes	Yes	Yes	Yes	Yes	Yes	Can't tell	Yes	Yes	Yes	Yes	10/11
96	visual acuity	age related macular degeneration (AMD)	https://pubmed.ncbi.nlm.nih.gov/20597651/	Eye measures	Visual acuity refers to your ability to discern the shapes and details of the things people see	America		116				eye	microperimetry	We expected an improvement in the visual acuity in one eye (study eye) without the possibility of improvement due to previous or concurrent treatment in that eye. Twelve patients met the selection criteria.	prognosis	Visual acuity remains the gold standard for assessing visual functioning in age-related maculopathy when interpreted with caution.	Ishiko, Satoshi et al. Current eye research vol. 2010	20597651							visual acuity		0	Eye measures	6	2.555	Yes	Yes	Yes	Yes	Yes	Yes	Can't tell	Yes	Yes	Yes	Yes	10/11
97	8-hydroxy-2'-deoxyguanosine (8-OHdG)	age related macular degeneration (AMD)	https://pubmed.ncbi.nlm.nih.gov/20538979/	Metabolite	8-Hydroxy-2'-deoxyguanosine (8-OHdG) is one of the most abundant oxidative products of DNA damage and represents a noninvasive and sensitive biomarker of oxidative stress.	China, Asia		35				aqueous humor	Enzyme-linked immunosorbent assay (ELISA)	The 8-OHdG level in the aqueous humor of AMD patients was significantly higher than it was in controls (0.581 ± 0.258 ng/mL vs. 0.251 ± 0.116 ng/mL; P < 0.001), after adjusting for age and lens status.	progression	The 8-OHdG level in aqueous humor was higher in patients with exudative AMD, and the level was correlated with the area of macular lesion.	Lau, Ling-Ing et al. Investigative ophthalmology & visual science vol. 2010	20538979				http://amigo.geneontology.org/amigo/term/GO:1905773	https://www.ebi.ac.uk/QuickGO/term/GO:1905773				0	Metabolite	9	4.925	Yes	Yes	Yes	Yes	Yes	Yes	Can't tell	Yes	Yes	Yes	Yes	10/11
100	K2P	cataract	https://pubmed.ncbi.nlm.nih.gov/15316021/	Protein	a novel acid-labile yel- low chromophore from the enzymatic digest of human lens proteins and the identification of its chemical structure by liquid chromatography-mass spectrometry, liquid chromatography-tandem mass spectrometry, and 1H, 13C, and two-dimensional NMR.	India, Asia	InDian	350				tissue	Bio-Gel P-2 gel filtration chromatography		diagnosis	This new cross-link may serve as a quantitatively more significant bio- marker for assessing the role of lens protein modifica- tions during aging and in the pathogenesis of cataract.	Rongzhu Cheng et al.J Biol Chem . 2004	15316021									0	Protein	12	5.486	Yes	Yes	Yes	Can't tell	Yes	Yes	Can't tell	Yes	Yes	Can't tell	Can't tell	7/11
109	NAT2	cataract	https://pubmed.ncbi.nlm.nih.gov/12724621/	Metabolite	NAT2 (N-Acetyltransferase 2) is a Protein Coding gene. Diseases associated with NAT2 include Acetylation, Slow and Drug-Induced Hepatitis. Among its related pathways are Busulfan Pathway, Pharmacodynamics and Drug metabolism - cytochrome P450.			139					restriction-enzyme analysis	The frequency of alleles coding for slow acetylator characteristics was higher in the patients than in the controls, and the difference was significant (P = 0.013).	diagnosis	Slow acetylators are at higher risk of developing age-related cataracts than fast acetylators and we suggest that exogenous factors, which can be detoxified by acetylation, are aetiological agents for cataract formation. Identification of and avoidance of such (environmental) agents should reduce the incidence of age-related cataracts. Similar articles	David Meyer et al.Pharmacogenetics . 2003 May	12724621									0	Metabolite	6	Uncollected	Yes	Yes	Yes	Can't tell	Yes	Yes	Can't tell	Yes	Yes	Yes	Can't tell	8/11
110	2p12	cataract	https://pubmed.ncbi.nlm.nih.gov/12091400/	Nucleic Acids-Based Biomarker	Linkage analysis identified a novel locus for adNCat on chromosome 2p12 in a Pakistani family		Pakistani	300					polymerase chain reaction		diagnosis	Linkage analysis identified a novel locus for adNCat on chromosome 2p12 in a Pakistani family. A genome database analysis of the target interval is being undertaken to identify candidate gene(s) for the disease.	Shagufta Khaliq et al.Invest Ophthalmol Vis Sci . 2002	12091400				https://www.genome.jp/entry/K04921		https://www.ncbi.nlm.nih.gov/gene/100529243			0	Genetic locus	11	4.925	Yes	Yes	Yes	Can't tell	Yes	Yes	Can't tell	Yes	Yes	Can't tell	Can't tell	7/11
118	OCT angiography	age related macular degeneration (AMD)	https://pubmed.ncbi.nlm.nih.gov/31227330/	Bio-imaging	correlate quantitative OCT angiography (OCTA) biomarkers with clinical features and to predict the extent of visual improvement after ranibizumab treatment for diabetic macular edema (DME) with OCTA biomarkers.	Taiwan, China, Asia	Asian	72	31/41	61.7±10.6	ALL	DNA	Bioinformatics	Eyes with DME had larger AVC, VT, FAZ-A, and FAZ-CI and lower VD than those in the control group (P < 0.001 for all). After the loading ranibizumab treatment, these OCTA biomarkers improved but did not return to normal levels. Among all biomarkers, higher inner parafoveal VD in the superficial layer at baseline correlated most significantly with visual gain after treatment in the multiple regress…	prognosis	For eyes with DME, parafoveal VD in the superficial layer at baseline was an independent predictor for visual improvement after the loading ranibizumab treatment.	Yi-Ting Hsieh et al.Ophthalmol Retina. 2019	31227330									0	Bio-imaging	29	Uncollected	Yes	Yes	Yes	Yes	Yes	Yes	Can't tell	Yes	Yes	Yes	Yes	10/11
120	urokinase-type plasminogen activator receptor ((s)uPAR)	age related macular degeneration (AMD)	https://pubmed.ncbi.nlm.nih.gov/30617582/	Metabolite	To evaluate the plasma concentration of the soluble form of the urokinase-type plasminogen activator receptor ((s)uPAR), an established biomarker of chronic inflammation, in patients affected by neovascular age-related macular degeneration.	Italy, Europe	Italian	40	24/16	74.8±8.6	ALL	tissue	Enzyme-linked immunosorbent assay (ELISA)	The case and control groups were similar for age, gender distribution, weight, height, and systolic and diastolic blood pressure, as well as for dyslipidemia and high blood pressure medication (P > 0.28). The plasma concentrations of suPAR were significantly increased in patients with neovascular age-related macular degeneration when compared to controls (6.19 ± 2.2 ng/ml, vs 5.21 ± 1.5, respecti…	diagnosis	Patients with neovascular age-related macular degeneration display increased plasma levels of suPAR, suggesting that chronic inflammation may be involved in the pathogenesis of the disease.	Fabrizio Scotti et al.Graefes Arch Clin Exp Ophthalmol . 2019	30617582									0	Metabolite	3	3.535	Yes	Yes	Yes	Yes	Yes	Yes	Can't tell	Yes	Yes	Yes	Yes	10/11
121	reduction in SHRM thickness	age related macular degeneration (AMD)	https://pubmed.ncbi.nlm.nih.gov/30657855/	Bio-imaging	Reduction in SHRM thickness may be a prognostic marker for treatment response.	Vienna, Austria, Europe		50	36/14			tissue	Bioinformatics	Of 50 eyes, 28 had SHRM at baseline. Seven of these eyes had subretinal fibrosis within 3 months, six of which could be detected unambiguously based on PS-OCT imaging. SHRM thickness and volume at month 3 (P = 0.001 and P = 0.02) were significantly larger and the reduction of SHRM thickness and volume (P = 0.002 and P = 0.027) in response to therapy were significantly less pronounced in eyes with…	prognosis	SHRM volume decreases significantly under anti-VEGF therapy. However, lesions unresponsive to therapy may progress to fibrosis as early as 3 months. Reduction in SHRM thickness may be a prognostic marker for treatment response.	Philipp K Roberts et al.Invest Ophthalmol Vis Sci . 2019	30657855									0	Bio-imaging	14	4.925	Yes	Yes	Yes	Yes	Yes	Yes	Can't tell	Yes	Yes	Yes	Yes	10/11
122	IL-6	geographic atrophy secondary to AMD	https://pubmed.ncbi.nlm.nih.gov/30644965/	Other	Interleukin-6 (IL-6) is a nonspecific marker associated with an inflammatory response and is not diagnostic for any specific disease or disease process. Elevated concentrations of IL-6 must be interpreted within the clinical context of the patient.	Denmark, Europe		118				blood	Bioinformatics	Patients with GA showed an increase in proinflammatory markers of IL-6 (P = 0.009), TNF receptor 2 (P = 0.013), and CRP (P = 0.017) compared to healthy controls. We found that IL-8 levels were markedly higher in patients with GA when compared to patients with neovascular AMD (P = 0.013). The inflammation summary score was high in patients with neovascular AMD (P = 0.024), but even higher in patie…	diagnosis	Markers of chronic inflammation strongly associates with presence of GA secondary to AMD. Plasma IL-6 possesses predictive ability of progression and constitutes the first known plasma biomarker of disease activity in GA. These findings shed light into a poorly understood clinical phenotype of AMD and highlights the important role of chronic inflammation in GA.	Marie Krogh Nielsen et al.Invest Ophthalmol Vis Sci . 2019	30644965		https://version-11-0b.string-db.org/cgi/network?networkId=b8GvWkzNIdUx	https://reactome.org/content/detail/R-HSA-6788467	https://www.genome.jp/entry/hsa:955		https://www.ncbi.nlm.nih.gov/gene/3569	IL-6		0	Cytokine	22	4.925	Yes	Yes	Yes	Yes	Yes	Yes	Can't tell	Yes	Yes	Yes	Yes	10/11
124	KCTD10	age related macular degeneration (AMD)	https://pubmed.ncbi.nlm.nih.gov/31583032/	Nucleic Acids-Based Biomarker	To determine the impact of HTRA1 rs1120638, TIMP3 rs9621532, VEGFA rs833068, CFI rs10033900, ERCC6 rs3793784, and KCTD10 rs56209061 genotypes on the development of age-related macular degeneration (AMD) in the Lithuanian population	Lithuania, Europe	Lithuanian	916	293/623	50-76		blood	polymerase chain reaction	Our study identified two markers, rs11200638 and rs3793784, as risk factors for early and exudative AMD, and one marker, rs56209061, as a protective factor for early and exudative AMD development. The haplotypes constructed of rs3793784-rs11200638 were found to be associated with AMD development, as well.	diagnosis	Our study identified two markers, rs11200638 and rs3793784, as risk factors for early and exudative AMD, and one marker, rs56209061, as a protective factor for early and exudative AMD development. The haplotypes constructed of rs3793784-rs11200638 were found to be associated with AMD development, as well.	Rasa Liutkeviciene et al.Dis Markers . 2019	31583032							KCTD10		0	DNA	7	3.464	Yes	Yes	Yes	Yes	Yes	Yes	Can't tell	Yes	Yes	Yes	Yes	10/11
125	ERCC6	age related macular degeneration (AMD)	https://pubmed.ncbi.nlm.nih.gov/31583032/	Nucleic Acids-Based Biomarker	To determine the impact of HTRA1 rs1120638, TIMP3 rs9621532, VEGFA rs833068, CFI rs10033900, ERCC6 rs3793784, and KCTD10 rs56209061 genotypes on the development of age-related macular degeneration (AMD) in the Lithuanian population	Lithuania, Europe	Lithuanian	916	293/623	50-76		blood	polymerase chain reaction	Our study identified two markers, rs11200638 and rs3793784, as risk factors for early and exudative AMD, and one marker, rs56209061, as a protective factor for early and exudative AMD development. The haplotypes constructed of rs3793784-rs11200638 were found to be associated with AMD development, as well.	diagnosis	Our study identified two markers, rs11200638 and rs3793784, as risk factors for early and exudative AMD, and one marker, rs56209061, as a protective factor for early and exudative AMD development. The haplotypes constructed of rs3793784-rs11200638 were found to be associated with AMD development, as well.	Rasa Liutkeviciene et al.Dis Markers . 2019	31583032							ERCC6		0	DNA	7	3.464	Yes	Yes	Yes	Yes	Yes	Yes	Can't tell	Yes	Yes	Yes	Yes	10/11
126	HTRA1	age related macular degeneration (AMD)	https://pubmed.ncbi.nlm.nih.gov/31583032/	Nucleic Acids-Based Biomarker	To determine the impact of HTRA1 rs1120638, TIMP3 rs9621532, VEGFA rs833068, CFI rs10033900, ERCC6 rs3793784, and KCTD10 rs56209061 genotypes on the development of age-related macular degeneration (AMD) in the Lithuanian population	Lithuania, Europe	Lithuanian	916	293/623	50-76		blood	polymerase chain reaction	Our study identified two markers, rs11200638 and rs3793784, as risk factors for early and exudative AMD, and one marker, rs56209061, as a protective factor for early and exudative AMD development. The haplotypes constructed of rs3793784-rs11200638 were found to be associated with AMD development, as well.	diagnosis	Our study identified two markers, rs11200638 and rs3793784, as risk factors for early and exudative AMD, and one marker, rs56209061, as a protective factor for early and exudative AMD development. The haplotypes constructed of rs3793784-rs11200638 were found to be associated with AMD development, as well.	Rasa Liutkeviciene et al.Dis Markers . 2019	31583032							HTRA1		0	DNA	7	3.464	Yes	Yes	Yes	Yes	Yes	Yes	Can't tell	Yes	Yes	Yes	Yes	10/11
127	rs3793784	age related macular degeneration (AMD)	https://pubmed.ncbi.nlm.nih.gov/31583033/	Nucleic Acids-Based Biomarker	To determine the impact of HTRA1 rs1120638, TIMP3 rs9621532, VEGFA rs833068, CFI rs10033900, ERCC6 rs3793784, and KCTD10 rs56209062 genotypes on the development of age-related macular degeneration (AMD) in the Lithuanian population	Lithuania, Europe	Lithuanian	916	293/623	50-76		blood	polymerase chain reaction	Our study identified two markers, rs11200638 and rs3793784, as risk factors for early and exudative AMD, and one marker, rs56209061, as a protective factor for early and exudative AMD development. The haplotypes constructed of rs3793784-rs11200639 were found to be associated with AMD development, as well.	diagnosis	Our study identified two markers, rs11200638 and rs3793784, as risk factors for early and exudative AMD, and one marker, rs56209061, as a protective factor for early and exudative AMD development. The haplotypes constructed of rs3793784-rs11200639 were found to be associated with AMD development, as well.	Rasa Liutkeviciene et al.Dis Markers . 2020	31583033										DNA	4	2.13	Yes	Yes	Yes	No	Yes	Yes	Yes	Yes	Yes	Yes	No	9/11
128	rs56209061	age related macular degeneration (AMD)	https://pubmed.ncbi.nlm.nih.gov/31583033/	Nucleic Acids-Based Biomarker	To determine the impact of HTRA1 rs1120638, TIMP3 rs9621532, VEGFA rs833068, CFI rs10033900, ERCC6 rs3793784, and KCTD10 rs56209063 genotypes on the development of age-related macular degeneration (AMD) in the Lithuanian population	Lithuania, Europe	Lithuanian	916	293/623	50-76		blood	polymerase chain reaction	Our study identified two markers, rs11200638 and rs3793784, as risk factors for early and exudative AMD, and one marker, rs56209061, as a protective factor for early and exudative AMD development. The haplotypes constructed of rs3793784-rs11200639 were found to be associated with AMD development, as well.	diagnosis	Our study identified two markers, rs11200638 and rs3793784, as risk factors for early and exudative AMD, and one marker, rs56209061, as a protective factor for early and exudative AMD development. The haplotypes constructed of rs3793784-rs11200639 were found to be associated with AMD development, as well.	Rasa Liutkeviciene et al.Dis Markers . 2020	31583034										DNA	15	2.585	Yes	Yes	Yes	Yes	Yes	Yes	Can't tell	Yes	Yes	Yes	Yes	10/11
131	PCFP	age related macular degeneration (AMD)	https://pubmed.ncbi.nlm.nih.gov/10532443/	Bio-imaging	o examine the phenomenon of a prolonged choroidal filling phase (PCFP) as seen on fluorescein and indocyanine green (ICG) angiography in patients with early age-related macular disease (AMD)			100	34/66	60-92	ALL	eyes	ICG angiography	A PCFP was observed in 26% of eyes using fluorescein and 32% of eyes using ICG angiography, with good concordance between findings using both techniques (K = 0.9). A PCFP was associated with confluent drusen (P = .01), the presence of focal retinal pigment epithelial-atrophic patches in the study eye (P=.005), and geographic atrophy in the fellow eye (P=.03). Other drusen characteristics and the …	diagnosis	A PCFP on fluorescein and ICG angiography is a common feature in early AMD. This sign has been interpreted as indicating reduced choroidal perfusion caused by change in diffusional characteristics of Bruch membrane. A PCFP is a clinical marker for diffuse deposits in Bruch membrane and a risk factor for the development of geographic atrophy.	D Pauleikhoff et al.Arch Ophthalmol . 1999	10532443									0	Bio-imaging	43	Uncollected	Yes	Yes	Yes	Can't tell	Yes	Yes	Can't tell	Yes	Yes	Yes	Can't tell	8/11
132	Mn-SOD	primary open angle glaucoma (POAG)	https://pubmed.ncbi.nlm.nih.gov/23647424/	Nucleic Acids-Based Biomarker	Mn-SOD is a manganese superoxide dismutase gene	Saudi Arabia, Asia	Arabian	629	249/382	49-75		blood	polymerase chain reaction	mong cases, the prevalence of the wildtype genotype (T/T) was 22.1% (50/226), while the heterozygous mutated genotype (T/C) was 50.9% (115/226) and the homozygous mutant genotype (C/C) was 27% (61/226). There were no statistically significant differences between cases and controls in terms of the genotype distribution on both heterozygous mutant (p = 0.916) and homozygous mutant (p = 0.988) genot…	diagnosis	This mutation could be associated with various clinical indices important for POAG. If similar findings were found in other populations and larger cohorts, then this SNP may be used as a marker for assessing the severity of the disease.	Khaled K Abu-Amero et al.Ophthalmic Genet . 2014	23647424		https://version-11-0b.string-db.org/cgi/network?networkId=bFgRhmJgKoj5	https://reactome.org/content/detail/R-HSA-8950473	https://www.genome.jp/entry/hsa:6648	https://www.ebi.ac.uk/QuickGO/term/GO:0030145	https://www.ncbi.nlm.nih.gov/gene/6648	SOD2		0	DNA	8	1.274	Yes	Yes	Yes	Yes	Yes	Yes	Can't tell	Yes	Yes	Yes	Yes	10/11
134	BMO-MRW	primary open angle glaucoma (POAG)	https://pubmed.ncbi.nlm.nih.gov/23265804/	Bio-imaging	he BM opening-minimum rim width (BMO-MRW) is a parameter that quantifies the rim from its true anatomic outer border, BMO, and accounts for its variable orientation.	Canada, North America		155		58-76		machine	spectral domain optical coherence tomography (SD-OCT)	The median (interquartile range) age and mean deviation of patients and controls were 69.9 (64.3-76.9) and 65.0 (58.1-74.3) years and -3.92 (-7.87 to -1.62) and 0.33 (-0.32 to 0.98) dB, respectively. Globally, BMO-MRW yielded better diagnostic performance than the other parameters. At 95% specificity, the sensitivity of RNFLT, BMO-HRW, and BMO-MRW was 70%, 51%, and 81%, respectively. The correspo…	diagnosis	The higher sensitivity at 95% specificity in early glaucoma of BMO-MRW compared with current BMO methods is significant, indicating a new structural marker for the detection and risk profiling of glaucoma.	Balwantray C Chauhan et al.Ophthalmology . 2013	23265804									0	Bio-imaging	138	14.277	Yes	Yes	Yes	Yes	Yes	Yes	Can't tell	Yes	Yes	Yes	Yes	10/11
135	apoptosis-inducing factor (AIF)	primary open angle glaucoma (POAG)	https://pubmed.ncbi.nlm.nih.gov/23150628/	Protein	apoptosis inducing factor			111		54-80		Blood	Enzyme-linked immunosorbent assay (ELISA)		prediction	A number of serum proteins identified by this immunoproteomic study of human glaucoma may represent diseased tissue-related antigens and serve as candidate biomarkers of glaucoma.	Gülgün Tezel et al.Invest Ophthalmol Vis Sci . 2012	23150628		https://version-11-0b.string-db.org/cgi/network?networkId=bpUYMP25lker	https://reactome.org/content/detail/R-HSA-5689128		https://www.ebi.ac.uk/QuickGO/term/GO:0032587	https://www.ncbi.nlm.nih.gov/protein/ALC39420.1	apoptosis-inducing factor		0	Protein	26	4.925	Yes	Yes	Yes	Yes	Yes	Yes	Can't tell	Yes	Yes	Yes	Yes	10/11
136	cyclic AMP-responsive element binding protein	primary open angle glaucoma (POAG)	https://pubmed.ncbi.nlm.nih.gov/23150628/	Protein	apoptosis inducing factor			111		54-80		Blood	Enzyme-linked immunosorbent assay (ELISA)		prediction	A number of serum proteins identified by this immunoproteomic study of human glaucoma may represent diseased tissue-related antigens and serve as candidate biomarkers of glaucoma.	Gülgün Tezel et al.Invest Ophthalmol Vis Sci . 2012	23150628		https://version-11-0b.string-db.org/cgi/network?networkId=bpUYMP25lker	https://reactome.org/content/detail/R-HSA-5689128		https://www.ebi.ac.uk/QuickGO/term/GO:0032587	https://www.ncbi.nlm.nih.gov/protein/ALC39420.1	CrebB		0	Protein	26	4.925	Yes	Yes	Yes	Yes	Yes	Yes	Can't tell	Yes	Yes	Yes	Yes	10/11
137	ephrin type-A receptor	primary open angle glaucoma (POAG)	https://pubmed.ncbi.nlm.nih.gov/23150628/	Protein	apoptosis inducing factor			111		54-80		Blood	Enzyme-linked immunosorbent assay (ELISA)		prediction	A number of serum proteins identified by this immunoproteomic study of human glaucoma may represent diseased tissue-related antigens and serve as candidate biomarkers of glaucoma.	Gülgün Tezel et al.Invest Ophthalmol Vis Sci . 2012	23150628		https://version-11-0b.string-db.org/cgi/network?networkId=bpUYMP25lker	https://reactome.org/content/detail/R-HSA-5689128		https://www.ebi.ac.uk/QuickGO/term/GO:0032587	https://www.ncbi.nlm.nih.gov/protein/ALC39420.1	ephrin type-A receptor		0	Protein	26	4.925	Yes	Yes	Yes	Yes	Yes	Yes	Can't tell	Yes	Yes	Yes	Yes	10/11
138	huntingtin	primary open angle glaucoma (POAG)	https://pubmed.ncbi.nlm.nih.gov/23150628/	Protein	apoptosis inducing factor			111		54-80		Blood	Enzyme-linked immunosorbent assay (ELISA)		prediction	A number of serum proteins identified by this immunoproteomic study of human glaucoma may represent diseased tissue-related antigens and serve as candidate biomarkers of glaucoma.	Gülgün Tezel et al.Invest Ophthalmol Vis Sci . 2012	23150628		https://version-11-0b.string-db.org/cgi/network?networkId=bpUYMP25lker	https://reactome.org/content/detail/R-HSA-5689128		https://www.ebi.ac.uk/QuickGO/term/GO:0032587	https://www.ncbi.nlm.nih.gov/protein/ALC39420.1	huntingtin		0	Protein	26	4.925	Yes	Yes	Yes	Yes	Yes	Yes	Can't tell	Yes	Yes	Yes	Yes	10/11
139	cyclic AMP-responsive element binding protein	primary open angle glaucoma (POAG)	https://pubmed.ncbi.nlm.nih.gov/23150628/	Protein	Cyclic AMP response element-binding protein (CREB) activates genes that contain regulatory cre-elements, such as the immediate-early gene c- fos, and both CREB and the activated genes are important for NCAM-mediated neurite outgrowth. CREB is activated by the MAPK pathway, leading to its phosphorylation and activation of transcription.			111		54-80		Blood	Enzyme-linked immunosorbent assay (ELISA)		prediction	A number of serum proteins identified by this immunoproteomic study of human glaucoma may represent diseased tissue-related antigens and serve as candidate biomarkers of glaucoma.	Gülgün Tezel et al.Invest Ophthalmol Vis Sci . 2012	23150628		https://version-11-0b.string-db.org/cgi/network?networkId=bxBSBdhKU3SD	https://reactome.org/content/detail/R-HSA-5216038	https://www.genome.jp/entry/K05870	https://www.ebi.ac.uk/QuickGO/term/GO:0030350	https://www.ncbi.nlm.nih.gov/gene/32817	CrebB			Protein	26	4.925	Yes	Yes	Yes	Yes	Yes	Yes	Can't tell	Yes	Yes	Yes	Yes	10/11
140	ephrin type-A receptor	primary open angle glaucoma (POAG)	https://pubmed.ncbi.nlm.nih.gov/23150628/	Protein	Ephrin type-A receptor 2 (EphA2) is a receptor tyrosine kinase that is associated with cancer cell metastasis. There has been little investigation into its impact on the regulation of sensitivity to paclitaxel in nasopharyngeal carcinoma (NPC).			111		54-80		Blood	Enzyme-linked immunosorbent assay (ELISA)		prediction	A number of serum proteins identified by this immunoproteomic study of human glaucoma may represent diseased tissue-related antigens and serve as candidate biomarkers of glaucoma.	Gülgün Tezel et al.Invest Ophthalmol Vis Sci . 2012	23150628		https://version-11-0b.string-db.org/cgi/network?networkId=bZmnEDS3MbtQ	https://reactome.org/content/detail/R-HSA-3928664	https://www.genome.jp/entry/ptr:470660	https://www.ebi.ac.uk/QuickGO/term/GO:0005003	https://www.ncbi.nlm.nih.gov/gene/2050	EPHB4			Protein	26	4.925	Yes	Yes	Yes	Yes	Yes	Yes	Can't tell	Yes	Yes	Yes	Yes	10/11
141	huntingtin	primary open angle glaucoma (POAG)	https://pubmed.ncbi.nlm.nih.gov/23150628/	Protein	Huntingtin (htt) is a soluble 3144 amino acid (348 kDa) protein, with the highest levels of expression being found in the CNS and testes			111		54-80		Blood	Enzyme-linked immunosorbent assay (ELISA)		prediction	A number of serum proteins identified by this immunoproteomic study of human glaucoma may represent diseased tissue-related antigens and serve as candidate biomarkers of glaucoma.	Gülgün Tezel et al.Invest Ophthalmol Vis Sci . 2012	23150628		https://version-11-0b.string-db.org/cgi/network?networkId=bkDj26vxIY3G	https://reactome.org/content/detail/R-HSA-9023590	https://www.genome.jp/entry/K04533	https://www.ebi.ac.uk/QuickGO/term/GO:0005634	https://www.ncbi.nlm.nih.gov/gene/3064	HTT			Protein	26	4.925	Yes	Yes	Yes	Yes	Yes	Yes	Can't tell	Yes	Yes	Yes	Yes	10/11
142	the amplitudes of a-waves, b-waves and photopic negative response	primary open angle glaucoma (POAG)	https://pubmed.ncbi.nlm.nih.gov/22993054/	Eye measures	The photopic negative response (PhNR) is a slow negative component of the full-field electroretinogram that has been shown to provide specific information about retinal ganglion cells (RGCs) activity.			225				machine	Bioinformatics	In the glaucoma group, as compared to the normal group, the amplitudes of a-waves, b-waves and PhNR were significantly smaller (P<0.001), and the PhNR implicit time was significantly longer (P=0.004). The MD, PSD and mean thickness of the RNFL were significantly correlated with the amplitude of the PhNR (P<0.001). The area under the receiver operating characteristic curve (AUCs) for the amplitude…	prognosis	The PhNR amplitude was reduced even when the loss in visual field sensitivity was mild, which suggests that PhNR might be a useful indicator of early glaucoma disease.	Lina Huang et al.Eye Sci . 2012	22993054				https://www.genome.jp/entry/sty:STY0469	https://www.ebi.ac.uk/QuickGO/term/GO:0006355	https://www.ncbi.nlm.nih.gov/gene/1251949			0	Eye measures	6	Uncollected	Yes	Yes	Yes	Yes	Yes	Yes	Can't tell	Yes	Yes	Yes	Yes	10/11
143	choroidal thickness	keratoconus	https://pubmed.ncbi.nlm.nih.gov/31432355/	Bio-imaging	Choroidal thickness could potentially become a new clinical marker for disease activity in keratoconus patients			160	85/75	18.9(±6.9)/19(±5.6)	ALL	machine	spectralis OCT	Mean choroidal thickness was 363.9 ± 59.8 and 328.4 ± 67.2 microns in keratoconus patients and healthy subjects, respectively. There was a very significant difference between keratoconus patients and healthy subjects in terms of choroidal thickness (P = 0.000).	progression	Choroidal thickness was found to be increased in keratoconus patients. Choroidal thickness could potentially become a new clinical marker for disease activity in keratoconus patients.	Burak Bilgin et al.Int Ophthalmol . 2020	31432355									0	Bio-imaging	5	2.029	Yes	Yes	Yes	Yes	Yes	Yes	Can't tell	Yes	Yes	Yes	Can't tell	9/11
145	diameter	periocular infantile hemangiomas	https://pubmed.ncbi.nlm.nih.gov/29766557/	Eye measures				96	25/71	0.48month	ALL	machine	Physical examination	Using logistic regression, diameter greater than 1 cm (odds ratio = 14.13, P = .01) and amblyopia (odds ratio = 21.00, P = .04) were the strongest predictors of astigmatism.	prediction	Predictive factors for ocular complications in patients with periocular infantile hemangiomas are diameter greater than 1 cm, a deep component, and upper eyelid involvement, with size being the most consistent predictor. These patients should be promptly referred to an ophthalmologist, and treatment should be strongly considered.	Samuelov, Liat et al. Pediatric dermatology vol.2018	29766557									0	Eye measures	3	1.997	Yes	Yes	Yes	Yes	Yes	Yes	Can't tell	Yes	Yes	Yes	Yes	10/11
146	lens thickness (LT)	preexisting posterior capsule defect	https://pubmed.ncbi.nlm.nih.gov/30055693/	Eye measures		Wenzhou, China, Asia		53			ALL	reviewed surgical videos	univariate and multivariate analyses	The lens was significantly thinner in the study group than in the control group (P < .001).Multivariate analysis identified lens thickness as an independent predictor (odds ratio, 0.731; 95% confidence interval, 0.621-0.860; P < .001).	diagnosis	For preexisting posterior capsule defect, lens thickness was a valuable predictor and the presence of characteristic morphology was an important indicator. The cornea configuration suggests the need for further study of the role of genetic mutation.	Li, Zhangliang et al.Journal of cataract and refractive surgery vol.2018	30055693									0	Eye measures	6	3.528	Yes	Yes	Yes	Yes	Yes	Yes	Can't tell	Yes	Yes	Yes	Yes	10/11
147	hay fever	high myopia	https://pubmed.ncbi.nlm.nih.gov/26974535/	Other				5744	2803/2941	41.7	ALL	2005 to 2006 National Health and Nutrition Examination Survey	cross-sectional study	High myopes had 2.7 times higher odds of hay fever compared to emmetropes (OR 2.67, CI, 1.57-4.51, P=0.001), which was independent of demographics, atopic conditions, IgE serology, and keratometry measurements.			Eye Contact Lens. 2017	26974535									0	Disease	3	3.152	Yes	Yes	Yes	Yes	Yes	Yes	Can't tell	Yes	Yes	Yes	Yes	10/11
152	topography	keratoconic eyes	https://pubmed.ncbi.nlm.nih.gov/22311193/	Eye measures				156			OD	machine	L80 wave+(an instrument which can measure corneal topography and aberrations)	inferior-superior dioptric asymmetry was 9.4 and 37.3 times higher for suspected keratoconus and keratoconic eyes, respectively, than normal eyes. The separation of normality curves between suspected keratoconus and normal eyes was 28.6% for I-S and 14.3% for both corneal vertical coma and corneal total coma.	diagnosis	Although corneal vertical coma and, to a lesser extent, ocular vertical coma were found to be good indicators for the detection of keratoconic eyes, the traditional corneal topographic value such as the inferior-superior dioptric asymmetry remains an important predictor for identifying suspected keratoconus.	J Cataract Refract Surg. 2004	15210224									0	Eye measures	9	3.528	Yes	Yes	Yes	Can't tell	Yes	Yes	Can't tell	Yes	Yes	Yes	Can't tell	8/11
153	spherical equivalent	poor stereoacuity	https://pubmed.ncbi.nlm.nih.gov/15210224/	Eye measures		Japan, Asia		100			ALL	machine	multiple regression analysis	The best final model (R(2) = 0.375) in the multiple regression analysis identified a greater difference in spherical equivalent to be the most significant predictor of impaired stereoacuity, followed by older age and a larger pupil diameter.	diagnosis	Ninety percent of patients with bilateral pseudophakia had useful stereoacuity. The main risk factor for poor stereoacuity was a greater difference in the spherical equivalent between the eyes, followed by older age and a larger pupil diameter. These results indicate the need for an accurate preoperative IOL power calculation.	Hayashi, Ken, and Hideyuki Hayashi. Journal of cataract and refractive surgery vol.2004	15210224									0	Eye measures	9	3.528	Yes	Yes	Yes	Can't tell	Yes	Yes	Can't tell	Yes	Yes	Yes	Can't tell	8/11
155	outdoor occupation	pterygium	https://pubmed.ncbi.nlm.nih.gov/18055574/	Other				2076			ALL	machine	Cross-sectional survey	The prevalence of pterygium in either eye was 19.6% (95% confidence interval (CI) 16.9 to 22.2) and of bilateral pterygium 8.0% (95% CI 7.7 to 8.3). Outdoor occupation was an independent predictor of pterygium (p<0.01).	diagnosis	There is a high prevalence of pterygium in central Myanmar, and the risk of developing this condition increases with outdoor occupation. Pterygium in this population is associated with considerable visual morbidity, including blindness.	Durkin, S R et al.The British journal of ophthalmology vol.2008	18055574									0	Other	21	5.908	Yes	Yes	Yes	Yes	Yes	Yes	Can't tell	Yes	Yes	Yes	Yes	10/11
156	largest diameter	amblyopia	https://pubmed.ncbi.nlm.nih.gov/16814181/	Eye measures				129				machine		Thirty-one hemangiomas measured less than 1 cm in greatest dimension and were not associated with amblyogenic factors. Seventy-five patients had hemangiomas that measured greater than 1 cm, 40 of which were associated with amblyopia. Eighteen children had diffuse hemangiomas that could not be measured and 14 of these were associated with amblyopia. Five of seven hemangiomas in six patients with P…	diagnosis	This study is the largest review of capillary hemangiomas of the orbit and eyelids. Our findings suggest that size greater than 1 cm in largest diameter is an important predictor of amblyogenic factors and approximately half of these patients will require treatment. Diffuse hemangiomas and hemangiomas in patients with PHACES syndrome will cause amblyopia in the majority of cases.	Schwartz, Shirah R et al.Journal of AAPOS : the official publication of the American Association for Pediatric Ophthalmology and Strabismus vol.2006	16814181									0	Eye measures	19	1.325	Yes	Yes	Yes	Yes	Yes	Yes	Can't tell	Yes	Yes	Yes	Yes	10/11
159	RAGE	diabetic retinopathy (DR)	https://pubmed.ncbi.nlm.nih.gov/19542745/	Nucleic Acids-Based Biomarker	In 2001, 1704G/T polymorphism in intron 7 of RAGE gene was identified and found to be significantly associated with microvascular dermatoses in Czech T2DM (5).	China, Asia	Chinese	688				Venous blood specimens	Biochemical analysis	Statistical analysis was performed using the Statistical Package for the Social Sciences (SPSS) 11.5 software package. Tests of continuous variables among three groups were performed using Mann-Whitney U test for traits with non-normal distributions, or alternatively, independent samples t test for normally distributed traits. Fisher’s exact test was applied to test the differences in genotypic a…	diagnosis	G82S polymorphism in the RAGE gene is associated with DR and G-A haplotype containing 1704G and 82S allele might be a genetic marker of DR in Chinese T2DM patients.	H.M. Zhang J. Endocrinol. Invest, 2009	19542745							AGER		0	DNA	13	5.467	Yes	Yes	Yes	Yes	Yes	Yes	Can't tell	Yes	Yes	Yes	Yes	10/11
160	AVR-BVC	diabetic retinopathy (DR)	https://pubmed.ncbi.nlm.nih.gov/30326063/	Bio-imaging	Artery BVC (a-BVC), vein BVC (v-BVC), artery BVT (a-BVT), and vein BVT (a-BVT) were calculated, and then the artery-vein ratio (AVR) of BVC (AVR-BVC) and AVR of BVT (AVR-BVT) were quantified for comparative analysis.	America	American	48				machine		We conducted all the statistical analyses using MATLAB and OriginPro (OriginLab Corporation, Northampton, MA, USA). We employed a one-way, multilabel ANOVA with Bonferroni's test to compare difference of the mean values of these vascular parameters among multiple groups. One versus one comparisons of these parameters between the control and NPDR (mild/moderate/severe) stages were performed by the…	diagnosis	Color fundus image–guided artery-vein classification provides a feasible method to differentiate arteries and veins in OCTA. Differential artery-vein analysis can improve the sensitivity of OCTA detection and classification of DR. AVR-BVC is the most-sensitive feature, which can classify control and mild NPDR, providing a quantitative biomarker for objective detection of early DR.	Minhaj Alam Invest Ophthalmol Vis Sc，2018	30326063									0	Bio-imaging	15	4.925	Yes	Yes	Yes	Yes	Yes	Yes	Can't tell	Yes	Yes	Yes	Yes	10/11
161	POS thickness	diabetic macular edema (DME)	https://pubmed.ncbi.nlm.nih.gov/20561684/	Eye measures	Photoreceptor outer segment (POS) thickness was defined as the distance between the outer border of the neurosensory retina and the IS-OS junction line.		Hispanic, 14 (21%) Caucasian, 8 (12%) Asian, 2 (3%) African-American, and 15 (22%) other races.	67	34/33			machine		The Spearman coefficient values (r) of the correlation between OCTOR-derived measurements of central subfield thickness, intensity, subretinal fluid volume, and POS thickness and the logarithm of the minimum angle of resolution visual acuities were 0.3428 (P = 0.005), -0.2658 (P = 0.03), -0.2683 (P = 0.38), and -0.3703 (P = 0.002), respectively. Multivariate models with stepwise selection reveale…	diagnosis	Subanalysis and quantification of OCT features in eyes with DME seem to be of value. In particular, POS thickness seems to be an important predictor of function and visual acuity in patients with DME.	Ophthalmology. 2010	20561684									0	Eye measures	50	14.277	Yes	Yes	Yes	Yes	Yes	Yes	Can't tell	Yes	Yes	Yes	Yes	10/11
162	spermine	proliferative diabetic retinopathy (PDR)	https://pubmed.ncbi.nlm.nih.gov/12881351/	Metabolite	The natural polyamines, spermidine, putrescine and spermine, widespread in all organisms, have been shown to have a basic role in the regulation of growth and differentiation of all cell types.20 Their biosynthesis is known to increase with mitogenesis, and elevated polyamine concentrations have been found in hyperproliferative tissues.			45		42-71		vitreous humour	colorimetric assay	Correlation between the intravitreous polyamine concentrations and the levels of VEGF, IL-8, and TGF-β1 were examined by Pearson correlation test. A level of p<0.05 was considered significant.	diagnosis	These data suggest a significant role for spermidine and putrescine as markers of proliferative diseases of the retina. The increase in spermine, restricted to diabetic states, may indicate that this polyamine is a unique and specific index of PDR.	R Nicoletti Br J Ophthalmol 2003	12881351							spermine		0	Metabolite	28	5.908	Yes	Yes	Yes	Yes	Yes	Yes	Can't tell	Yes	Yes	Yes	Yes	10/11
163	putrescine	proliferative diabetic retinopathy and proliferative vitreoretinopathy	https://pubmed.ncbi.nlm.nih.gov/12881351/	Metabolite	The natural polyamines, spermidine, putrescine and spermine, widespread in all organisms, have been shown to have a basic role in the regulation of growth and differentiation of all cell types.20 Their biosynthesis is known to increase with mitogenesis, and elevated polyamine concentrations have been found in hyperproliferative tissues.			45		42-71		vitreous humour	colorimetric assay	Correlation between the intravitreous polyamine concentrations and the levels of VEGF, IL-8, and TGF-β1 were examined by Pearson correlation test. A level of p<0.05 was considered significant.	diagnosis	These data suggest a significant role for spermidine and putrescine as markers of proliferative diseases of the retina. The increase in spermine, restricted to diabetic states, may indicate that this polyamine is a unique and specific index of PDR.	R Nicoletti Br J Ophthalmol 2003	12881351							putrescine		0	Metabolite	28	5.908	Yes	Yes	Yes	Yes	Yes	Yes	Can't tell	Yes	Yes	Yes	Yes	10/11
164	spermidine	proliferative diabetic retinopathy and proliferative vitreoretinopathy	https://pubmed.ncbi.nlm.nih.gov/12881351/	Metabolite	The natural polyamines, spermidine, putrescine and spermine, widespread in all organisms, have been shown to have a basic role in the regulation of growth and differentiation of all cell types.20 Their biosynthesis is known to increase with mitogenesis, and elevated polyamine concentrations have been found in hyperproliferative tissues.			45		42-71		vitreous humour	colorimetric assay	Correlation between the intravitreous polyamine concentrations and the levels of VEGF, IL-8, and TGF-β1 were examined by Pearson correlation test. A level of p<0.05 was considered significant.	diagnosis	These data suggest a significant role for spermidine and putrescine as markers of proliferative diseases of the retina. The increase in spermine, restricted to diabetic states, may indicate that this polyamine is a unique and specific index of PDR.	R Nicoletti Br J Ophthalmol 2003	12881351							spermidine		0	Metabolite	28	5.908	Yes	Yes	Yes	Yes	Yes	Yes	Can't tell	Yes	Yes	Yes	Yes	10/11
165	CTGF	diabetic retinopathy (DR)	https://pubmed.ncbi.nlm.nih.gov/15258030/	Nucleic Acids-Based Biomarker	cytokitones			54		46-88		Tissue	immunohistochemistry	The non-parametric Mann-Whitney test was used to calculate the mean differences in number of pericytes or number of microglia between diabetics and controls. Mean differences between the PAL-E score and the number of pericytes (and microglia) were calculated with the non-parametric Kruskal-Wallis test. A p value of <0.05 was considered significant. Mean difference in the number of cases with a pe…	diagnosis	The study shows that CTGF is expressed in microglia in the normal retina whereas in a large subset of diabetic persons, CTGF expression shifts to microvascular pericytes. This altered CTGF expression pattern appears unrelated to manifest DR and may therefore represent a preclinical retinal change caused by diabetes. The results suggest a distinct, but as yet unidentified, role of CTGF in the path…	E J Kuiper Br J Ophthalmol 2004	15258030							CTGF		0	mRNA	31	5.908	Yes	Yes	Yes	Yes	Yes	Yes	Can't tell	Yes	Yes	Yes	Yes	10/11
166	miR-126	diabetic retinopathy (DR)	https://pubmed.ncbi.nlm.nih.gov/27696070/	Nucleic Acids-Based Biomarker	MicroRNAs (miRNAs) are small, nonprotein-encoding RNAs that posttranscriptionally regulate gene expression via suppression of target mRNAs	Europe	European	3250				serum samples	PCR	Variables distributed normally are presented as means (standard deviation, SD), while variables with skewed distribution were analyzed after log transformation (miR-126, triglycerides, AER, creatinine, sVCAM-1) and presented as geometric means and interquartile range. Logistic regression analyses were used to estimate the odd ratios (ORs) of miR-126 for any complication (AER ≥20 μg/min, retinopat…	diagnosis	In this large cohort of type 1 diabetic subjects, we found that miR-126 levels are associated with vascular complications of diabetes, particularly with proliferative retinopathy.	Federica Barutta,Acta Diabetol,2017	27696070							miR-126		0	miRNA	41	4.087	Yes	Yes	Yes	Yes	Yes	Yes	Can't tell	Yes	Yes	Yes	Yes	10/11
169	subclinical diabetic macular edema (SCME)	central-involved macular edema	https://pubmed.ncbi.nlm.nih.gov/29510401/	Other				250					ophthalmologic examination	One hundred and fifty eight eyes/patients reached either the study endpoint, CIME (n = 24), or performed the 24-month visit without developing CIME (n = 134). Fifty eyes/patients had SCME at baseline (31.6%). Of these 50 eyes, 16 (32.0%) developed CIME, whereas of the 108 eyes with normal retinal thickness (RT) at baseline, only 8 (7.4%) developed CIME (p < 0.001). Patients with increased RT in t…	diagnosis	In patients with mild NPDR, the presence of SCME is a good predictor of progression to CIME.	Conceição Lobo et al. Ophthalmic Res. 2018	29510401									0	Symptom	4	3.031	Yes	Yes	Yes	Yes	Yes	Yes	Can't tell	Yes	Yes	Yes	Yes	10/11
170	microalbuminuria	diabetic retinopathy (DR)	https://pubmed.ncbi.nlm.nih.gov/15228626/	Other				590	244/346	54.9±10.2		urine	clinitek 100; Ophthalmologic examination	The overall prevalence of retinopathy was 39.3% (232 patients), 5.4% of which showed to be proliferative diabetic retinopathy (PDR). The diabetic retinopathy had significant inverse correlation with body mass index (BMI) (P = 0.02). HbA1C was higher in patients with PDR (mean = 10.5%) than in patients with no signs of retinopathy (mean = 9.5%) and this difference was statistically significant (P …	diagnosis	Microalbuminuria is associated with diabetic retinopathy in type II diabetic patients and is a reliable marker of retinopathy	Masoud R Manaviat et al. BMC Ophthalmol. 2004	15228626									0	Symptom	51	2.086	Yes	Yes	Yes	Yes	Yes	Yes	Can't tell	Yes	Yes	Yes	Yes	10/11
171	hyperreflective choroidal foci (HCF)	diabetic macular edema (DME)	https://pubmed.ncbi.nlm.nih.gov/31397675/	Eye measures	Hyperreflective choroidal foci (HCF) were defined as well-circumscribed dots within choroid having reflectivity equal to or higher than adjacent retinal pigment epithelium.			60	36/64	56.8±10.9		Tissue	SD-OCT	Sixty (50.4%) eyes were in group A, whereas 42 (33.6%) and 17 (14.2%) eyes belonged to group B and group C, respectively. The mean logMAR best corrected visual acuity was significantly lower in group B (0.76 ± 0.79) and C (1.2 ± 0.78) as compared with group A (0.22 ± 0.49) (P = 0.001). Mean central foveal thickness in group A (300.4 ± 122.4 μm) was significantly lower than group B (455.52 ± 209.1…	prognosis	The present study describes HCF as novel prognostic SDOCT biomarker in DME whose presence denotes poor visual acuity.	Rupak Roy et al. Asia Pac J Ophthalmol (Phila). 2019	31397675									0	Eye measures	12	4.206	Yes	Yes	Yes	Yes	Yes	Yes	Can't tell	Yes	Yes	Yes	Yes	10/11
172	cognitive function	diabetic retinopathy (DR)	https://pubmed.ncbi.nlm.nih.gov/27716894/	Other				498					Fundus examination; Mini-Mental State Examination (MMSE)	On multivariate analysis, retinopathy progression was associated with being insulin-treated (p = 0.036), and worse cognitive function (p = 0.025) at baseline	diagnosis	Cognitive function may be an independent predictor of retinopathy progression.	Marina Trento et al. Eur J Ophthalmol. 2017	27716894									0	Other	0	1.922	Yes	Yes	Yes	Yes	Yes	Yes	Can't tell	Yes	Yes	Yes	Yes	10/11
173	hyperreflective walls in foveal cystoid spaces	diabetic macular edema (DME)	https://pubmed.ncbi.nlm.nih.gov/32350366/	Bio-imaging				110			OD	Machine	OCT	In a cross-sectional study, we assessed the relationship between hyperreflective walls in foveal cystoid spaces and other OCT findings in 110 eyes of 110 DME patients. Hyperreflective walls were delineated in 27 of 171 foveal cystoid spaces. Eyes with hyperreflective walls in foveal cystoid spaces had poorer visual acuity and more severe photoreceptor disruption than did those without such findin…	treatment	We characterized hyperreflective walls in foveal cystoid spaces and designated them as a predictor of no DME remission under ranibizumab injections.	Noriko Terada et al. Sci Rep. 2020	32350366									0	Bio-imaging	7	4.996	Yes	Yes	Yes	Yes	Yes	Yes	Can't tell	Yes	Yes	Yes	Yes	10/11
175	white dots	diabetic retinopathy (DR)	https://pubmed.ncbi.nlm.nih.gov/27812207/	Bio-imaging				125		63.2±12.0		Machine	ultra-wide-field scanning laser ophthalmoscopy; SD-OCT	Considering the sensitivity and specificity, the number of white dots had diagnostic significance to discriminate diabetic patients from the control subjects (AROC = 0.883–0.965. In addition, AROC for mild NPDR or moderate NPDR had distinct ranges (0.908–0.986 or 0.888–0.974, respectively), whereas AROC for white dots showed modest accuracy for the prediction of severe NPDR or PDR (0.817–0.935 or…	diagnosis	These data suggest the clinical relevance of white dots seen on ultrawide field images in the diagnosis of the severity of DR.	Yoko Dodo et al. PLoS One. 2016	27812207									0	Bio-imaging	0	3.752	Yes	Yes	Yes	Yes	Yes	Yes	Can't tell	Yes	Yes	No	Can't tell	8/11
176	chromosome 2p	primary open angle glaucoma (POAG)	https://pubmed.ncbi.nlm.nih.gov/22410552/	Nucleic Acids-Based Biomarker	A single-nucleotide polymorphism (SNP; /snɪp/; plural /snɪps/) is a substitution of a single nucleotide that occurs at a specific position in the genome, where each variation is present at a level of more than 1% in the population.			440		47-68		blood	polymerase chain reaction	Among the five SNPs screened, SNP rs10202118, showed a P = 0.026 for the basic allelic test, P = 0.004 for the genotypic test, and P = 0.0014 for the recessive model. The second suggestive marker was rs11125375, which also showed P = 0.033 for the recessive model. The associated SNPs formed a common disease haplotype. The remaining three SNPs showed insignificant association in this study populat…	diagnosis	This was the first study to demonstrate the association of SNPs on chromosome 2p in patients with POAG in the Indian population. The two tagging SNPs (rs10202118 and rs11125375) on chromosome 2p are the most likely sites underlying the significant association with POAG in this study population.	Suganthalakshmi Balasubbu et al.Invest Ophthalmol Vis Sci . 2012	22410552									0	Genetic locus	5	4.925	Yes	Yes	Yes	Yes	Yes	Yes	Can't tell	Yes	Yes	Yes	Yes	10/11
179	GALC	primary open angle glaucoma (POAG)	https://pubmed.ncbi.nlm.nih.gov/22073273/	Nucleic Acids-Based Biomarker	GALC (Galactosylceramidase) is a Protein Coding gene. Diseases associated with GALC include Krabbe Disease and Infantile Krabbe Disease .		African	549				blood	polymerase chain reaction	This CNV was initially identified in a dataset containing 71 Caucasian POAG cases and 478 ethnically matched controls obtained from dbGAP (study accession phs000126.v1.p1.) (p = 0.017, fisher's exact test). It was validated with array comparative genomic hybridization (arrayCGH) and realtime PCR, and replicated in an independent POAG dataset containing 959 cases and 1852 controls (p = 0.021, OR (…	diagnosis	Our findings suggest that heterozygous deletions that reduce GALC activity are a novel mechanism increasing risk of POAG. This is the first report of a statistically-significant association of a CNV with POAG risk, contributing to a growing body of evidence that CNVs play an important role in complex, inherited disorders. Our findings suggest an attractive biomarker and potential therapeutic targ…	Yutao Liu et al.PLoS One . 2011	22073273		https://version-11-0b.string-db.org/cgi/network?networkId=bYO601kXnSnZ		https://www.genome.jp/entry/K01202	https://www.ebi.ac.uk/QuickGO/term/GO:0004336	https://www.ncbi.nlm.nih.gov/gene/2581	GALC		0	DNA	23	3.752	Yes	Yes	Yes	Yes	Yes	Yes	Can't tell	Yes	Yes	Can't tell	Can't tell	8/11
180	TNF-α	primary open angle glaucoma (POAG)	https://pubmed.ncbi.nlm.nih.gov/21607023/	Other	Tumor necrosis factor alpha (TNF-α) is a cytokine that has pleiotropic effects on various cell types. It has been identified as a major regulator of inflammatory responses and is known to be involved in the pathogenesis of some inflammatory and autoimmune diseases.	America		32	17/15	58-79		blood	Enzyme-linked immunosorbent assay (ELISA)	The average TNF-α level in POAG samples was 2.72 ± 1.5 pg/mL (mean ± SD). The average TNF-α level in normal samples was 1.59 ± 0.46 pg/mL (mean ± SD). Significant increase of TNF-α levels in POAG samples was noted in comparison to normal samples (P < 0.001).	diagnosis	TNF-α levels are elevated in aqueous in patients with POAG compared to normal subjects based on highly sensitive Luminex(®) bead immunoassay and may be a reliable biomarker in the progression of glaucoma.	Sankarathi Balaiya et al.Clin Ophthalmol . 2011	21607023			https://reactome.org/content/detail/R-HSA-66220		https://www.ebi.ac.uk/QuickGO/term/GO:0061481	https://www.ncbi.nlm.nih.gov/gene/7124	TNF-α		0	Cytokine	37	Uncollected	Yes	Yes	Yes	Yes	Yes	Yes	Can't tell	Yes	Yes	Yes	Yes	10/11
181	brain-derived neurotrophic factor	primary open angle glaucoma (POAG)	https://pubmed.ncbi.nlm.nih.gov/21076359/	Protein	BDNF has been shown to play a role in neuroplasticity, which allows nerve cells in the brain to compensate for injury and new situations or changes in the environment.			56	45/11	44-71	ALL	tissue	Enzyme-linked immunosorbent assay (ELISA)	The mean of BDNF levels in the serum was 27.16 ± 5.53 ng/mL in the control subjects and 18.42 ± 4.05 ng/mL in the subjects with the early stage glaucoma. A statistically significant difference was evident between the two groups (p < 0.05). We found no significant differences in serum BDNF levels according to the subjects' age, gender, duration of the glaucoma, mean intraocular pressure, and blood…	diagnosis	We conclude that BDNF in the serum might be a useful biochemical marker for early detection of POAG. We also propose that this might be a reliable, time efficient, and cost-effective method for diagnosis, screening, and assessing the progression of POAG. However, more studies and trials are needed to investigate these factors in greater detail.	Alireza Ghaffariyeh et al.Optom Vis Sci . 2011	21076359		https://version-11-0b.string-db.org/cgi/network?networkId=bZv2bqviRks2	https://reactome.org/content/detail/R-HSA-140697	https://www.genome.jp/entry/K04355	https://www.ebi.ac.uk/QuickGO/term/GO:0048403	https://www.ncbi.nlm.nih.gov/gene/627	BDNF		0	Protein	26	2.106	Yes	Yes	Yes	Yes	Yes	Yes	Can't tell	Yes	Yes	Yes	Yes	10/11
183	CYP46A1	primary open angle glaucoma (POAG)	https://pubmed.ncbi.nlm.nih.gov/19553612/	Nucleic Acids-Based Biomarker	Cholesterol 24-hydroxylase is an enzyme that in humans is encoded by the CYP46A1 gene. This gene encodes a member of the cytochrome P450 superfamily of enzymes. The cytochrome P450 proteins are monooxygenases which catalyze many reactions involved in drug metabolism and synthesis of cholesterol, steroids and other lipids. This endoplasmic reticulum protein is expressed in the brain, where it conv…			268						The frequency of the TT genotype was significantly higher in patients with POAG than in control subjects (61.3% versus 48.3%, respectively, OR = 1.26; 95% CI = 1.006-1.574, P < 0.05). Plasma 24S-hydroxycholesterol levels did not differ between control subjects and patients with POAG. The ratio of estimated brain weight to liver volume as an estimate of the capacity of the human body to synthesize…	diagnosis	The rs754203 SNP in CYP46A1 was associated with a risk for POAG. This polymorphism was not associated with changes in plasma 24S-hydroxycholesterol, highlighting that despite its retinal origin, 24S-hydroxycholesterol cannot be used as a biomarker for POAG.	Cynthia Fourgeux et al.Invest Ophthalmol Vis Sci . 2009	19553612		https://version-11-0b.string-db.org/cgi/network?networkId=bmRfoCzSHEK6			https://www.ebi.ac.uk/QuickGO/term/GO:0042011		CYP46A1		0	DNA	20	4.925	Yes	Yes	Yes	Yes	Yes	Yes	Can't tell	Yes	Yes	Yes	Yes	10/11
184	2p15-p16	primary open angle glaucoma (POAG)	https://pubmed.ncbi.nlm.nih.gov/18432317/	Nucleic Acids-Based Biomarker	: This novel juvenile-onset POAG locus on chromosome 2p15-16 is overlapped by the Glaucoma 1, open angle, H (GLC1H) locus for adult-onset POAG.			39				Blood	polymerase chain reaction	The second family was also mapped to the same locus with a two-point maximum LOD score of 6.30 at theta=0 for D2S378. Haplotype analysis in these two families demonstrated that they shared the same disease haplotype, suggesting they have inherited the mutation from a common founder. The maximum LOD scores were 8.93 at theta=0 for D2S378 and 9.9 at theta=0 for D2S337 when the two families were com…	diagnosis	This novel juvenile-onset POAG locus on chromosome 2p15-16 is overlapped by the Glaucoma 1, open angle, H (GLC1H) locus for adult-onset POAG. Eventual identification of the disease-causing gene will provide insights into the pathogenesis of POAG.	Ying Lin et al.Mol Vis . 2008	18432317									0	Genetic locus	17	2.711	Yes	Yes	Yes	Can't tell	Yes	Yes	Can't tell	Yes	Yes	Yes	Can't tell	8/11
185	iNOS(nitric oxide synthase)	primary open angle glaucoma (POAG)	https://pubmed.ncbi.nlm.nih.gov/18296660/	Protein	Nitric oxide synthases are a family of enzymes catalyzing the production of nitric oxide from L-arginine. NO is an important cellular signaling molecule. It helps modulate vascular tone, insulin secretion, airway tone, and peristalsis, and is involved in angiogenesis and neural development. It may function as a retrograde neurotransmitter. Nitric oxide is mediated in mammals by the calcium-calmod…			146						The results showed an upregulation of iNOS and a downregulation of calcium-dependent NOS correlated with visual field defects. Expression and activity of iNOS increased in parallel with visual field defects. However, constitutive activity decreased as the visual field defect increased. Nitrotyrosine was observed only in the cells of the TM specimens from eyes with severe POAG.	diagnosis	The increased expression and activity of iNOS in the TM of patients with POAG are proportional to the visual field defect and could lead to the increased of nitrotyrosine levels which may serve as marker of oxidative stress in the progression of cell death of the TM in POAG.	Raquel Fernández-Durango et al.Invest Ophthalmol Vis Sci . 2008	18296660		https://version-11-0b.string-db.org/cgi/network?networkId=b3WA3B91sf5G	https://reactome.org/content/detail/R-HSA-202114	https://www.ebi.ac.uk/QuickGO/term/GO:0050998	https://www.ebi.ac.uk/QuickGO/term/GO:0050998	https://www.ncbi.nlm.nih.gov/gene/4842	iNOS		0	Protein	29	4.925	Yes	Yes	Yes	Yes	Yes	Yes	Can't tell	Yes	Yes	Yes	Yes	10/11
186	soluble CD44 (sCD44)	primary open angle glaucoma (POAG)	https://pubmed.ncbi.nlm.nih.gov/17700283/	Protein	CD44 is a member of a heterogeneous group of proteins designated hyaladherins, which are linked by their common ability to bind to hyaluronic acid (HA).	Finland, Europe		124		40-96		tissue	Enzyme-linked immunosorbent assay (ELISA)	In normal aqueous (n=124) the sCD44 concentration was 5.88+/-0.27 ng/mL, whereas in POAG aqueous (n=90) the sCD44 concentration was 12.76+/-0.66 ng/mL, a 2.2-fold increase (P<0.000001). In POAG patients with prior successful filtration surgery (n=13), the sCD44 concentration was decreased by 43% to 7.32+/-1.44 (P=0.001) in comparison with POAG patients without filtration surgery; however, the sCD…	diagnosis	sCD44 concentration in the aqueous of POAG patients correlated with the severity of visual field loss in all stages in white patients and in mild to moderate stages in African American patients. sCD44 concentration in aqueous is a possible protein biomarker of visual field loss in POAG	Michael J Nolan et al.J Glaucoma . 2007	17700283		https://version-11-0b.string-db.org/cgi/network?networkId=b6FurtuWtXyP	https://reactome.org/content/detail/R-HSA-1031688		https://www.ebi.ac.uk/QuickGO/term/GO:0007155	https://www.ncbi.nlm.nih.gov/gene/960	CD44		0	Protein	14	2.29	Yes	Yes	Yes	Yes	Yes	Yes	Can't tell	Yes	Yes	Yes	Yes	10/11
191	22q11-q13	cataract	https://pubmed.ncbi.nlm.nih.gov/10577925/	Nucleic Acids-Based Biomarker	22q11-13 is a region of chromosome 22	Israel, Asia; Belgium, Europe; USA, North America		37		17-55		blood	polymerase chain reaction		prediction	Recombination analysis placed the disease-causing gene in a 5.5-Mb interval between the markers D22S284 and D22S1167. No collagen genes or genes comprising the basement membrane have been mapped to this region.	A Toren et al.Am J Hum Genet . 1999	10577925									0	Genetic locus	5	11.043	Yes	Yes	Yes	Can't tell	Yes	Yes	Can't tell	Yes	Yes	Yes	Can't tell	8/11
195	plasma C-reactive protein	cataract	https://pubmed.ncbi.nlm.nih.gov/10192648/	Protein	Protein Measurement of CRP levels, a marker of inflammation in the blood. Type: Blood sample Duration: About a minute Results available: Within a day Is Invasive: Invasive Normal value(s): < 3 mg/L	America		22071		40-84		blood	Bioinformatics	aseline CRP was significantly higher among men who later developed cataract than levels among those who remained free of cataract, P = 0.02 (median 1.53 versus 1.23 mg/L). In a multivariable model adjusted for cardiovascular disease, randomized aspirin and beta carotene assignments, age, diabetes, cigarette smoking, alcohol consumption, body mass index, exercise, and parental history of myocardia…	prediction	Overall, our results suggest that elevated levels of CRP are associated with future risk of cataract in these apparently healthy men. This early report raises the possibility that systemic inflammation may play a role in the pathogenesis of age-related cataract.	D A Schaumberg et al.Ann Epidemiol . 1999	10192648		https://version-11-0b.string-db.org/cgi/network?networkId=beWIlFTNOrli	https://reactome.org/content/detail/R-HSA-5216038	https://www.genome.jp/entry/K16143	https://www.ebi.ac.uk/QuickGO/search/C-reactive%20protein	https://www.ncbi.nlm.nih.gov/gene/1401	CRP		0	Protein	19	6.996	Yes	Yes	Yes	Yes	Yes	Yes	Can't tell	Yes	Yes	Yes	Yes	10/11
198	body mass index (BMI)	cataract	https://pubmed.ncbi.nlm.nih.gov/7661746/	Other	Body mass index is a standardized measure defined as weight in kilograms divided by the square of the height in meters.			17764	17764/0	40-84		machine	Bioinformatics	Incident cataract occurred during follow-up in 370 participants. In proportional hazards models that adjusted for potential confounding variables, body mass index had a strong, graded relationship with risk of cataract. Relative to those with body mass index less than 22, relative risks (95% confidence intervals) associated with body mass index of 22 to less than 25, 25 to less than 27.8, and 27.…	prediction	In a prospective cohort study of apparently healthy men, higher body mass index, a potentially modifiable risk factor, was a determinant of cataract. The leanest men had the lowest rates, consistent with experimental evidence that restriction of energy intake slows development of cataract. Although precise mechanisms are unclear, the effect of body mass index on cataractogenesis is apparently ind…	R J Glynn et al.Arch Ophthalmol . 1995	7661746									0	Other	27	Uncollected	Yes	Yes	Yes	Yes	Yes	Yes	Can't tell	Yes	Yes	Yes	Yes	10/11
202	subretinal hyperreflective material (SHRM)	age related macular degeneration (AMD)	https://pubmed.ncbi.nlm.nih.gov/34146045/	Other	ubretinal hyperreflective material			207				machine	Bioinformatics	When compared to the control, baseline parameters with a significant predictive value of 12-VA were presence of SHRM, foveal involvement of SHRM, high reflective SHRM, well-defined SHRM borders and thick SHRM. VA was decreased with greater SHRM height, width and area (P < 0.001). Decreasing reflectivity of SHRM lesions and disappearance of SHRM correlated with better VA at 12 months (P < 0.05). A…	prediction	SHRM can be considered as a surrogate OCT biomarker in predicting final visual outcome in neovascular age-related macular degeneration. Baseline parameters predicting poorer vision at 12-follow-up were presence of SHRM involving the fovea, well-defined SHRM borders, greater SHRM height, width and area and persistence of SHRM with Anti-VEGF therapy.	Divya Alex et al.Indian J Ophthalmol . 2021	34146045									0	Symptom	2	2.969	Yes	Yes	Yes	Yes	Can't tell	Yes	Can't tell	Yes	Yes	Can't tell	Yes	8/11
203	TDRD7	cataract	https://pubmed.ncbi.nlm.nih.gov/25120344/	Nucleic Acids-Based Biomarker	TDRD7 is a scaffold protein, the specific function of which is unknown. It has been identified in complexes with proteins regulating cytoskeletal dynamics, movement of the cytocentrum, and the transportation of mRNA and organs which translate proteins. TDRD7 encodes for a component of the cytoplasmic RNA granules which are involved in determining the fate of mRNAs. The component of specific cytop…	North Korea, Asia	Asian	70	33/37	62.68±13.40; 38.60±23.99		plasma	gene expression measurement	The normalized 2(-ΔΔCt) of plasma TDRD7 mRNA based on ABL1 mRNA was 1.52 ± 0.63 in the case of the control group and 1.05 ± 0.34 in the case of the cataract patients, and the TDRD7 expression level of the cataract patients was lower than that of the control group (p = 0.048). The comparison of the genetic values of different types of cataracts demonstrated that the TDRD7 expression level of the c…	prediction	Human cataracts and the TDRD7 gene loss-of-function mutations are strongly causally related, as the expression level of plasma TDRD7 mRNA in patients with cataracts was statistically significantly lower than in the normal control group.	Seong Taeck Kim et al,Korean J Ophthalmol . 2014	25120344							TDRD7		0	DNA	4	Uncollected	Yes	Yes	Yes	Yes	Yes	Yes	Can't tell	Yes	Yes	Yes	Yes	10/11
204	FABP2	cataract	https://pubmed.ncbi.nlm.nih.gov/25606413/	Nucleic Acids-Based Biomarker	The intestinal fatty acid-binding protein-2 (FABP2) gene codes a protein expressed in enterocytes and is responsible for the absorption of long-chain fatty acids (Weiss et al., 2002a, Weiss et al., 2002b). The gene for FABP2 is located in the long arm of chromosome 4. The G to A polymorphism (rs1799883) of codon 54 results in the substitution of threonine (Thr) for alanine (Ala) (Baier et al., 19…	India, Asia	North Indian population	248	136/112	52.02±12.11;53.74±11.87		blood samples	PCR-RFLP	Frequencies of Ala54Ala, Ala54Thr and Thr54Thr genotypes in FABP2 gene in cataract cases and controls were 50.76%, 39.23%, 10% and 25.42%, 61.86%, 12.71% respectively.Significant differences were observed in the frequencies of FABP2 Ala54Ala, Ala54Thr genotype (p < 0.05) between cases and controls.	prediction	The findings of this study suggest that FABP2 gene polymorphisms can be an informative marker for early identification of population at risk of cataract. The potential role of FABP2 gene polymorphisms as a marker of susceptibility to cataract needs further studies in a larger number of patients.	Shania Abbas et al,Meta Gene . 2014	25606413		https://version-11-0b.string-db.org/cgi/network?networkId=byeawslPSWjY		https://www.genome.jp/entry/K08751	https://www.uniprot.org/uniprot/A0A2R8ZM56	https://www.ncbi.nlm.nih.gov/gene/2169	FABP2		0	DNA	3	1	Yes	Yes	Yes	Yes	Can't tell	Yes	Can't tell	Yes	Yes	Can't tell	Yes	8/11
205	PPARG2	cataract	https://pubmed.ncbi.nlm.nih.gov/25606413/	Nucleic Acids-Based Biomarker	Peroxisome proliferator-activated receptors (PPARs) are ligand-activated transcription factors in the nuclear hormone receptor superfamily related to retinoid, steroid and thyroid hormone receptors (Abdelrahman et al., 2005). The PPAR family is represented by three members: PPARα, PPARβ/δ, and PPARγ (Tyagi et al., 2011). The PPARγ gene contains 9 exons which spans more than 100 kb, and because of…	India, Asia	North Indian population	248	136/112	62.68-13.40;38.60±23.101		blood samples	PCR-RFLP	The PPARG2 gene CC, CG, GG genotype frequencies were 11.53%, 87.69% and 0.76% in cases and 21.18%, 39.83% and 38.98% in healthy controls respectively. Significant differences were observed in the frequencies of PPARG2 CC, CG, GG genotype (p < 0.05) between cases and controls.	prediction	The findings of this study suggest that PPARG2 gene polymorphisms can be an informative marker for early identification of population at risk of cataract. The potential role of PPARG2 gene polymorphisms as a marker of susceptibility to cataract needs further studies in a larger number of patients.	Shania Abbas et al,Meta Gene . 2014	25606413		https://version-11-0b.string-db.org/cgi/network?networkId=bIFcFscclBYv		https://www.genome.jp/entry/hsa:5468	https://www.uniprot.org/uniprot/L7P7Z1	https://www.ncbi.nlm.nih.gov/gene/5468	PPARG		0	DNA	3	1	Yes	Yes	Yes	Yes	Can't tell	Yes	Can't tell	Yes	Yes	Can't tell	Yes	8/11
206	8-iso-prostaglandin F₂α (PGF₂α)	cataract	https://pubmed.ncbi.nlm.nih.gov/24527727/	Metabolite	One of the major F2-iso- prostanes, 8-iso-prostaglandin F2a(PGF2a), is formed during free radical-catalyzed peroxidation of arachidonic acid and is one of the most reliable biomarkers of oxidative stress in vivo (6).			516	0/1	Cases 71.2±6.9; Controls 71.2±6.8		urine sample	chemical estimations	women with higher levels of urinary 8-iso-PGF₂α as compared with lower levels had an increased risk of age-related cataract	prediction	we observed that systemic oxidative stress as measured by urinary F2-isoprostane, 8-iso-PGF2a, may be associated with increased risk of age-related cataract, indicating a role of oxidative stress in the etiology of cataract.	Jinjin Zheng Selin et al,Antioxid Redox Signal . 2014	24527727									0	Metabolite	12	7.468	Yes	Yes	Yes	Yes	Can't tell	Yes	Can't tell	Yes	Yes	Yes	Yes	9/11
207	8-iso-prostaglandin F₂α (PGF₂α)	cataract	https://pubmed.ncbi.nlm.nih.gov/24527727/	Metabolite	a major metabolite of PGF2a, 15-keto-dihydro- PGF2a, i s p r o d u c e d in vivo through cyclooxygenase-mediated inflammation and is increased during inflammatory responses and considered as a useful indicator of systemic inflammation in vivo			516	0/1	Cases 71.2±6.9; Controls 71.2±6.8		urine sample	chemical estimations	There was no difference in 15-keto-dihydro-PGF₂α levels between cases and controls.	prediction	The association was, however, not observed between systemic inflammation asmeasuredbyaurinaryPGF2ametabolite, 15-keto-dihydro- PGF2a, and risk of cataract. Studies are needed to examine the association between inflammation and cataract using also other reliable biomarkers reflecting long-term status	Jinjin Zheng Selin et al,Antioxid Redox Signal . 2014	24527727							8-iso-prostaglandin F₂α (PGF₂α)		0	Metabolite	12	7.468	Yes	Yes	Yes	Yes	Can't tell	Yes	Can't tell	Yes	Yes	Yes	Yes	9/11
208	Apo AI		https://pubmed.ncbi.nlm.nih.gov/23860758/	Metabolite	biomarkers of Alzheimer's disease	Japan, Asia		90				aqueous humor	Multiple Immunoassay Analyses	In control (nonglaucomatous) samples, mean values ± SD of Apo AI, ApoCIII, ApoE, TTR, complement factor H, complement component C3, and α2M were 1.65 ± 2.03, 0.01 ± 0.03, 0.25 ± 0.22, 7.67 ± 3.97, 1.15 ± 0.06, 0.76 ± 1.02, and 0.33 ± 0.57 ng/mL, respectively. Compared with the control cases, ExG cases had significantly higher levels of Apo AI (2.86-fold, P = 0.0028), ApoCIII (6.51-fold, P = 0.008…	prediction	In conclusion, the findings of our study described here revealed that both ExG patients and POAG patients manifested elevated levels of biomarkers of AD, such as apolipoproteins, α2M, and TTR, in the aqueous humor. Levels of those analytes correlated with each other and may reflect the severity of glaucoma.	Toshihiro Inoue et al,Invest Ophthalmol Vis Sci . 2013	23860758									1	Metabolite	33	4.925	Yes	Yes	Yes	Yes	Yes	Yes	Can't tell	Yes	Yes	Yes	Yes	10/11
209	ApoCIII		https://pubmed.ncbi.nlm.nih.gov/23860758/	Metabolite	biomarkers of Alzheimer's disease	Japan, Asia		90				aqueous humor	Multiple Immunoassay Analyses	In control (nonglaucomatous) samples, mean values ± SD of Apo AI, ApoCIII, ApoE, TTR, complement factor H, complement component C3, and α2M were 1.65 ± 2.03, 0.01 ± 0.03, 0.25 ± 0.22, 7.67 ± 3.97, 1.15 ± 0.06, 0.76 ± 1.02, and 0.33 ± 0.57 ng/mL, respectively. Compared with the control cases, ExG cases had significantly higher levels of Apo AI (2.86-fold, P = 0.0028), ApoCIII (6.51-fold, P = 0.008…	prediction	In conclusion, the findings of our study described here revealed that both ExG patients and POAG patients manifested elevated levels of biomarkers of AD, such as apolipoproteins, α2M, and TTR, in the aqueous humor. Levels of those analytes correlated with each other and may reflect the severity of glaucoma.	Toshihiro Inoue et al,Invest Ophthalmol Vis Sci . 2013	23860758									1	Metabolite	33	4.925	Yes	Yes	Yes	Yes	Yes	Yes	Can't tell	Yes	Yes	Yes	Yes	10/11
210	ApoE		https://pubmed.ncbi.nlm.nih.gov/23860758/	Metabolite	the genotype of apolipoprotein (Apo) E is the well-known risk factor for progression of AD, and Apo E is involved in the aggregation and clearance of amyloid-β, the major component of amyloid plaques which initiate a pathogenic cascade leading to AD	Japan, Asia		90				aqueous humor	Multiple Immunoassay Analyses	In control (nonglaucomatous) samples, mean values ± SD of Apo AI, ApoCIII, ApoE, TTR, complement factor H, complement component C3, and α2M were 1.65 ± 2.03, 0.01 ± 0.03, 0.25 ± 0.22, 7.67 ± 3.97, 1.15 ± 0.06, 0.76 ± 1.02, and 0.33 ± 0.57 ng/mL, respectively. Compared with the control cases, ExG cases had significantly higher levels of Apo AI (2.86-fold, P = 0.0028), ApoCIII (6.51-fold, P = 0.008…	prediction	In conclusion, the findings of our study described here revealed that both ExG patients and POAG patients manifested elevated levels of biomarkers of AD, such as apolipoproteins, α2M, and TTR, in the aqueous humor. Levels of those analytes correlated with each other and may reflect the severity of glaucoma.	Toshihiro Inoue et al,Invest Ophthalmol Vis Sci . 2013	23860758									1	Metabolite	33	4.925	Yes	Yes	Yes	Yes	Yes	Yes	Can't tell	Yes	Yes	Yes	Yes	10/11
211	transthyretin (TTR)		https://pubmed.ncbi.nlm.nih.gov/23860758/	Metabolite	Transthyretin (TTR), an another biomarker of AD, directly interacts with amyloid-β and inhibits its ability to aggregate	Japan, Asia		90				aqueous humor	Multiple Immunoassay Analyses	In control (nonglaucomatous) samples, mean values ± SD of Apo AI, ApoCIII, ApoE, TTR, complement factor H, complement component C3, and α2M were 1.65 ± 2.03, 0.01 ± 0.03, 0.25 ± 0.22, 7.67 ± 3.97, 1.15 ± 0.06, 0.76 ± 1.02, and 0.33 ± 0.57 ng/mL, respectively. Compared with the control cases, ExG cases had significantly higher levels of Apo AI (2.86-fold, P = 0.0028), ApoCIII (6.51-fold, P = 0.008…	prediction	In conclusion, the findings of our study described here revealed that both ExG patients and POAG patients manifested elevated levels of biomarkers of AD, such as apolipoproteins, α2M, and TTR, in the aqueous humor. Levels of those analytes correlated with each other and may reflect the severity of glaucoma.	Toshihiro Inoue et al,Invest Ophthalmol Vis Sci . 2013	23860758									1	Metabolite	33	4.925	Yes	Yes	Yes	Yes	Yes	Yes	Can't tell	Yes	Yes	Yes	Yes	10/11
212	α2-macroglobulin (α2M)		https://pubmed.ncbi.nlm.nih.gov/23860758/	Metabolite	biomarkers of Alzheimer's disease	Japan, Asia		90				aqueous humor	Multiple Immunoassay Analyses	In control (nonglaucomatous) samples, mean values ± SD of Apo AI, ApoCIII, ApoE, TTR, complement factor H, complement component C3, and α2M were 1.65 ± 2.03, 0.01 ± 0.03, 0.25 ± 0.22, 7.67 ± 3.97, 1.15 ± 0.06, 0.76 ± 1.02, and 0.33 ± 0.57 ng/mL, respectively. Compared with the control cases, ExG cases had significantly higher levels of Apo AI (2.86-fold, P = 0.0028), ApoCIII (6.51-fold, P = 0.008…	prediction	In conclusion, the findings of our study described here revealed that both ExG patients and POAG patients manifested elevated levels of biomarkers of AD, such as apolipoproteins, α2M, and TTR, in the aqueous humor. Levels of those analytes correlated with each other and may reflect the severity of glaucoma.	Toshihiro Inoue et al,Invest Ophthalmol Vis Sci . 2013	23860758									1	Metabolite	33	4.925	Yes	Yes	Yes	Yes	Yes	Yes	Can't tell	Yes	Yes	Yes	Yes	10/11
213	Apo AI		https://pubmed.ncbi.nlm.nih.gov/23860758/	Metabolite	biomarkers of Alzheimer's disease	Japan, Asia		90				aqueous humor	Multiple Immunoassay Analyses	In control (nonglaucomatous) samples, mean values ± SD of Apo AI, ApoCIII, ApoE, TTR, complement factor H, complement component C3, and α2M were 1.65 ± 2.03, 0.01 ± 0.03, 0.25 ± 0.22, 7.67 ± 3.97, 1.15 ± 0.06, 0.76 ± 1.02, and 0.33 ± 0.57 ng/mL, respectively. Compared with the control cases, ExG cases had significantly higher levels of Apo AI (2.86-fold, P = 0.0028), ApoCIII (6.51-fold, P = 0.008…	prediction	In conclusion, the findings of our study described here revealed that both ExG patients and POAG patients manifested elevated levels of biomarkers of AD, such as apolipoproteins, α2M, and TTR, in the aqueous humor. Levels of those analytes correlated with each other and may reflect the severity of glaucoma.	Toshihiro Inoue et al,Invest Ophthalmol Vis Sci . 2013	23860758									1	Metabolite	33	4.925	Yes	Yes	Yes	Yes	Yes	Yes	Can't tell	Yes	Yes	Yes	Yes	10/11
214	ApoCIII		https://pubmed.ncbi.nlm.nih.gov/23860759/	Metabolite	biomarkers of Alzheimer's disease	Japan, Asia		90				aqueous humor	Multiple Immunoassay Analyses	In control (nonglaucomatous) samples, mean values ± SD of Apo AI, ApoCIII, ApoE, TTR, complement factor H, complement component C3, and α2M were 1.65 ± 2.03, 0.01 ± 0.03, 0.25 ± 0.22, 7.67 ± 3.97, 1.15 ± 0.06, 0.76 ± 1.02, and 0.33 ± 0.57 ng/mL, respectively. Compared with the control cases, ExG cases had significantly higher levels of Apo AI (2.86-fold, P = 0.0028), ApoCIII (6.51-fold, P = 0.008…	prediction	In conclusion, the findings of our study described here revealed that both ExG patients and POAG patients manifested elevated levels of biomarkers of AD, such as apolipoproteins, α2M, and TTR, in the aqueous humor. Levels of those analytes correlated with each other and may reflect the severity of glaucoma.	Toshihiro Inoue et al,Invest Ophthalmol Vis Sci . 2013	23860758										Metabolite	33	4.925	Yes	Yes	Yes	Yes	Yes	Yes	Can't tell	Yes	Yes	Yes	Yes	10/11
215	ApoE	primary open angle glaucoma (POAG)	https://pubmed.ncbi.nlm.nih.gov/23860760/	Metabolite	the genotype of apolipoprotein (Apo) E is the well-known risk factor for progression of AD, and Apo E is involved in the aggregation and clearance of amyloid-β, the major component of amyloid plaques which initiate a pathogenic cascade leading to AD	Japan, Asia		90				aqueous humor	Multiple Immunoassay Analyses	In control (nonglaucomatous) samples, mean values ± SD of Apo AI, ApoCIII, ApoE, TTR, complement factor H, complement component C3, and α2M were 1.65 ± 2.03, 0.01 ± 0.03, 0.25 ± 0.22, 7.67 ± 3.97, 1.15 ± 0.06, 0.76 ± 1.02, and 0.33 ± 0.57 ng/mL, respectively. Compared with the control cases, ExG cases had significantly higher levels of Apo AI (2.86-fold, P = 0.0028), ApoCIII (6.51-fold, P = 0.008…	prediction	In conclusion, the findings of our study described here revealed that both ExG patients and POAG patients manifested elevated levels of biomarkers of AD, such as apolipoproteins, α2M, and TTR, in the aqueous humor. Levels of those analytes correlated with each other and may reflect the severity of glaucoma.	Toshihiro Inoue et al,Invest Ophthalmol Vis Sci . 2013	23860758										Metabolite	33	4.925	Yes	Yes	Yes	Yes	Yes	Yes	Can't tell	Yes	Yes	Yes	Yes	10/11
216	TTR	primary open angle glaucoma (POAG)	https://pubmed.ncbi.nlm.nih.gov/23860761/	Metabolite	Transthyretin (TTR), an another biomarker of AD, directly interacts with amyloid-β and inhibits its ability to aggregate	Japan, Asia		90				aqueous humor	Multiple Immunoassay Analyses	In control (nonglaucomatous) samples, mean values ± SD of Apo AI, ApoCIII, ApoE, TTR, complement factor H, complement component C3, and α2M were 1.65 ± 2.03, 0.01 ± 0.03, 0.25 ± 0.22, 7.67 ± 3.97, 1.15 ± 0.06, 0.76 ± 1.02, and 0.33 ± 0.57 ng/mL, respectively. Compared with the control cases, ExG cases had significantly higher levels of Apo AI (2.86-fold, P = 0.0028), ApoCIII (6.51-fold, P = 0.008…	prediction	In conclusion, the findings of our study described here revealed that both ExG patients and POAG patients manifested elevated levels of biomarkers of AD, such as apolipoproteins, α2M, and TTR, in the aqueous humor. Levels of those analytes correlated with each other and may reflect the severity of glaucoma.	Toshihiro Inoue et al,Invest Ophthalmol Vis Sci . 2013	23860758										Metabolite	33	4.925	Yes	Yes	Yes	Yes	Yes	Yes	Can't tell	Yes	Yes	Yes	Yes	10/11
217	α2M	primary open angle glaucoma (POAG)	https://pubmed.ncbi.nlm.nih.gov/23860762/	Metabolite	biomarkers of Alzheimer's disease	Japan, Asia		90				aqueous humor	Multiple Immunoassay Analyses	In control (nonglaucomatous) samples, mean values ± SD of Apo AI, ApoCIII, ApoE, TTR, complement factor H, complement component C3, and α2M were 1.65 ± 2.03, 0.01 ± 0.03, 0.25 ± 0.22, 7.67 ± 3.97, 1.15 ± 0.06, 0.76 ± 1.02, and 0.33 ± 0.57 ng/mL, respectively. Compared with the control cases, ExG cases had significantly higher levels of Apo AI (2.86-fold, P = 0.0028), ApoCIII (6.51-fold, P = 0.008…	prediction	In conclusion, the findings of our study described here revealed that both ExG patients and POAG patients manifested elevated levels of biomarkers of AD, such as apolipoproteins, α2M, and TTR, in the aqueous humor. Levels of those analytes correlated with each other and may reflect the severity of glaucoma.	Toshihiro Inoue et al,Invest Ophthalmol Vis Sci . 2013	23860758										Metabolite	33	4.925	Yes	Yes	Yes	Yes	Yes	Yes	Can't tell	Yes	Yes	Yes	Yes	10/11
218	transthyretin (TTR)	uveitis associated with juvenile idiopathic arthritis (JIA)	https://pubmed.ncbi.nlm.nih.gov/23633652/	Metabolite		Netherlands, Europe		116				aqueous humor ,blood	polyacrylamide gel protein separation,liquid chromatography tandem mass spectrometry,ELISA	The TTR concentration in AH differed significantly between the study groups (P = 0.006) with considerably higher TTR concentrations in JIA and silent chronic AU samples positive for m/z 13,762 than those of the other uveitis and control groups	prediction	TTR is a potential intraocular biomarker of JIA- associated uveitis	Viera Kalinina Ayuso et al,Invest Ophthalmol Vis Sci . 2013	23633652									1	Metabolite	23	4.925	Yes	Yes	Yes	Yes	Can't tell	Yes	Can't tell	Yes	Yes	Can't tell	Yes	8/11
219	TRPC6	primary open angle glaucoma (POAG)	https://pubmed.ncbi.nlm.nih.gov/23566105/	Nucleic Acids-Based Biomarker	Transient receptor potential cation channel 6 is a pressure-related channel that may function in the survival of retinal ganglion cells.	China, Asia	Asian	155				leukocytes of the peripheral blood	real-time polymerase chain reaction	The expression level of the transient receptor potential cation channel 6 gene in the leukocytes of primary open-angle glaucoma patients was two times higher when compared with control cataract patients	prediction	Increasing expression levels of the transient receptor potential cation channel 6 gene in the blood accompanies chronic elevation of intraocular pressure in primary open-angle glaucoma and may serve as a genetic biomarker for primary open-angle glaucoma.	Shida Chen et al,Clin Exp Ophthalmol . 2013	23566105		https://version-11-0b.string-db.org/cgi/network?networkId=btMOqBu2c9ZW	https://reactome.org/content/detail/R-HSA-418890	https://www.genome.jp/entry/K04969	https://www.uniprot.org/uniprot/A0A2U3ZVU5	https://www.ncbi.nlm.nih.gov/gene/7225	TRPC6		0	DNA	6	4.383	Yes	Yes	Yes	Yes	Can't tell	Yes	Can't tell	Yes	Yes	Can't tell	Yes	8/11
221	myopia	glaucoma	https://pubmed.ncbi.nlm.nih.gov/23299483/	Other		America	Mexican; Other Hispanic; Non-Hispanic white; Non-Hispanic black; Other and multiracial	5277		≥40		machine	measured by the Nidek Auto Refractor Model ARK-760 instrument	Odds of self-reported glaucoma were not significantly increased in mild (odds ratio [OR] 0.90, confidence interval [CI] 0.56-1.45), moderate (OR 1.40, CI 0.62-3.16), or severe (OR 0.26, CI 0.08-0.80) myopes compared with emmetropes. Odds of vertical cup-to-disc ratio greater than or equal to 0.7 were not significantly increased in mild (OR 0.84, CI 0.31-2.25), moderate (OR 0.37, CI 0.04-3.57), or…	prediction	The association between myopia and visual field defects may represent an increased risk of glaucoma among myopes, and the lack of association with self-reported glaucoma may suggest a need for greater glaucoma surveillance in this population.	Mary Qiu et al,Invest Ophthalmol Vis Sci . 2013	23299483									0	Disease	32	4.925	Yes	Yes	Yes	Yes	Can't tell	Yes	Can't tell	Yes	Yes	Can't tell	Yes	8/11
222	adrenomedullin (ADM)	exfoliative glaucoma (XFG)	https://pubmed.ncbi.nlm.nih.gov/23330805/#affiliation-1	Metabolite	Asymmetric dimethyloarginin or dimethylarginin (ADMA) is a marker and maker of oxidative stress. It is elevated in several pathological conditions, such as hyperhomocysteinemia and endothelial dysfunction, which have also been reported in patients with exfoliation syndrome (XFS), or exfoliative glaucoma (XFG)	Greece, Europe		48		73.6±6.2; 72±5.1; 72.5±6.9		Aqueous humor	Enzyme-linked immunosorbent assay (ELISA)	ADMA concentration was significantly greater in XFG patients (0.398 ± 0.026 μM) compared to either XFS (0.168 ± 0.028 μM; p < 0.0001) or normal cataract controls (0.245 ± 0.025 μM; p = 0.0002). In contrast, no significant difference was detected for ADMA levels in the aqueous of XFS patients as compared to normal controls (p = 0.0477)	prediction	Aqueous humor ADMA concentration is significantly elevated in XFG patients supporting the view that oxidative stress plays a key role in XFG pathobiology. The lower level of this marker in XFS suggests that the development of XFG is a prerequisite for ADMA elevation	Dimitrios G Mikropoulos et al,Curr Eye Res . 2013	23330805							ADM			Metabolite	6	2.555	Yes	Yes	Yes	Yes	Can't tell	Yes	Can't tell	Yes	Yes	Can't tell	Yes	8/11
223	SPAG16	age-related cataract	https://pubmed.ncbi.nlm.nih.gov/26317022/	Nucleic Acids-Based Biomarker		India, Asia		207	114/86	5.43±3.6; 5.23±3.9			PCR-SSLP; RFLP	Seven alleles of D2S2944, with 9-15 "GATA" repeats, were observed. Frequency of the longer allele of D2S2944, ≥(GATA)13 repeats, was 0.73 in cases and 0.56 in controls (P = 0.0123). Male children bearing ≥(GATA)13 repeats showed >3-fold higher risk for cataract (CI95% = 1.43-7.00, P = 0.0043, P c = 0.0086) as compared to female children (OR = 1.19, CI95% = 0.49-2.92, P = 0.70). Cases with haploty…	prediction	Intragenic microsatellite repeat expansion in SPAG16 gene increases predisposition to pediatric cataract by probably interfering posttranscriptional events and affecting the expression of adjacent lens transparency gene/s in a gender bias manner.	Shipra Mehra,et al,J Biomark . 2013	26317022		https://version-11-0b.string-db.org/cgi/network?networkId=bTtuRUXgzZQC		https://www.genome.jp/entry/K24735	https://www.uniprot.org/uniprot/A0A2B4SSV3	https://www.ncbi.nlm.nih.gov/gene/79582	SPAG16		0	DNA	0	Uncollected	Yes	Yes	Yes	Yes	Can't tell	Yes	Can't tell	Yes	Yes	Yes	Yes	9/11
224	refractive error	primary angle-closure glaucoma (PACG)	https://pubmed.ncbi.nlm.nih.gov/24163759/	Bio-imaging		Europe	Dutch, European	351	58/42	80±3.6		machine	IOL Master measurements	Mann-Whitney U test showed no statistically significant relation with refractive error (P = 0.068) or k values (P = 0.607)	prediction	There was no statistically significant correlation between refractive error and PACG.	Saskia H M van Romunde et al,J Ophthalmol . 2013	24163759									1	Bio-imaging	8	1.974	Yes	Yes	Yes	Yes	Can't tell	Yes	Can't tell	Yes	Yes	Can't tell	Yes	8/11
225	anterior chamber depth (ACD)	primary angle-closure glaucoma (PACG)	https://pubmed.ncbi.nlm.nih.gov/24163759/	Bio-imaging		Europe	Dutch, European	351	58/42	80±3.6		machine	IOL Master measurements	Mann-Whitney U test showed ACD was statistically significant (P < 0.001).Tested with logistic regression, only ACD was a significant predictor of PACG (P < 0.001).	prediction	ACD was strongly correlated with PACG,	Saskia H M van Romunde et al,J Ophthalmol . 2013	24163759									1	Bio-imaging	8	1.974	Yes	Yes	Yes	Yes	Can't tell	Yes	Can't tell	Yes	Yes	Can't tell	Yes	8/11
226	axial length (AL)	primary angle-closure glaucoma (PACG)	https://pubmed.ncbi.nlm.nih.gov/24163759/	Bio-imaging		Europe	Dutch, European	351	58/42	80±3.6		machine	IOL Master measurements	Mann-Whitney U test showed AL was statistically significant (P < 0.001).	prediction	AL turned out to be a less significant risk factor	Saskia H M van Romunde et al,J Ophthalmol . 2013	24163759									1	Bio-imaging	8	1.974	Yes	Yes	Yes	Yes	Can't tell	Yes	Can't tell	Yes	Yes	Can't tell	Yes	8/11
227	complement factor H gene	age related macular degeneration (AMD)	https://pubmed.ncbi.nlm.nih.gov/21811649/	Nucleic Acids-Based Biomarker	the complement factor H (CFH) gene on chromosome 1q31 has been demonstrated as the major AMD susceptibility gene	Japan, Asia	Asian	83				blood	TaqMan genotyping assay	The CT genotype (heterozygous) of CFH-rs1061170 was more frequently represented in nonresponders in vision than TT genotypes (nonrisk allele homozygous) at the time points of 1 and 3 months, while there was no CC genotype (risk allele homozygous) in our study cohort (p = 7.66 × 10(-3), 7.83 × 10(-3), respectively).	prognosis	these variants may be utilized for genetic biomarkers to estimate visual outcomes in the response to intravitreal bevacizumab treatment for AMD.	Imai, Daisuke et al. Journal of ocular biology, diseases, and informatics vol. 2010	21811649		https://version-11-0b.string-db.org/cgi/network?networkId=bS76sJAlM7Ej	https://reactome.org/content/detail/R-HSA-976788	https://www.genome.jp/entry/K04004		https://www.ncbi.nlm.nih.gov/gene/3075	CFH		0	DNA	19	Uncollected	Yes	Yes	Yes	Yes	Yes	Can't tell	Can't tell	Yes	Yes	Yes	Yes	9/11
228	high-temperature requirement A-1 (HTRA1)	age related macular degeneration (AMD)	https://pubmed.ncbi.nlm.nih.gov/21811649/	Nucleic Acids-Based Biomarker	Genetic variants at another chromosomal locus, 10q26, also confer strong disease risk, including age-related maculopathy susceptibility 2 (also known as LOC387715) and high-temperature requirement factor A1 (HTRA1) genes	Japan, Asia	Asian	83				blood	TaqMan genotyping assay	VEGF-rs699947 was also associated with vision changes at 1 month and PEDF-rs1136287 at 3 months (p = 5.11 × 10(-3), 2.05 × 10(-2), respectively).	prognosis	these variants may be utilized for genetic biomarkers to estimate visual outcomes in the response to intravitreal bevacizumab treatment for AMD.	Imai, Daisuke et al. Journal of ocular biology, diseases, and informatics vol. 2010	21811649							HTRA1		0	DNA	19	Uncollected	Yes	Yes	Yes	Yes	Yes	Can't tell	Can't tell	Yes	Yes	Yes	Yes	9/11
229	vascular endothelial growth factor gene	age related macular degeneration (AMD)	https://pubmed.ncbi.nlm.nih.gov/21811649/	Nucleic Acids-Based Biomarker	the key regulator of choroidal neovascularization (CNV) in AMD is the angiogenesis stimulator, vascular endothelial growth factor	Japan, Asia	Asian	83				blood	TaqMan genotyping assay	VEGF-rs699947 was also associated with vision changes at 1 month and PEDF-rs1136287 at 3 months (p = 5.11 × 10(-3), 2.05 × 10(-2), respectively).	prognosis	these variants may be utilized for genetic biomarkers to estimate visual outcomes in the response to intravitreal bevacizumab treatment for AMD.	Imai, Daisuke et al. Journal of ocular biology, diseases, and informatics vol. 2010	21811649		https://version-11-0b.string-db.org/cgi/network?networkId=bTngP5wROHUF	https://reactome.org/content/detail/R-HSA-195361	https://www.genome.jp/entry/map04370	https://www.ebi.ac.uk/QuickGO/term/GO:0038085	https://www.ncbi.nlm.nih.gov/gene/7422	VEGF		0	DNA	19	Uncollected	Yes	Yes	Yes	Yes	Yes	Can't tell	Can't tell	Yes	Yes	Yes	Yes	9/11
232	pigment epithelial detachment height	age related macular degeneration (AMD)	https://pubmed.ncbi.nlm.nih.gov/19952998/	Bio-imaging	vPED height x surface area	America	American	1255			ALL	eye	optical coherence tomography	Multivariate analysis showed PED height to be the only significant risk factor associated with RPE tears in Group 1 eyes [odds ratio = 0.995 (95% confidence interval: 0.992-0.997), P < 0.001].	prognosis	Elevated preinjection vPED height is the single most significant predictor for RPE tears after bevacizumab injections for vPED eyes. A vPED height >400 microm is associated with a significant risk for such a complication.	Chan, Clement K et al. Retina (Philadelphia, Pa.) vol. 2010	19952998									0	Bio-imaging	29	3.975	Yes	Yes	Yes	Yes	Yes	Yes	Yes	Yes	Yes	Can't tell	Yes	10/11
233	vascular endothelial growth factor (VEGF)	cataract	https://pubmed.ncbi.nlm.nih.gov/19837384/	Protein	VEGF is a vasopermeability factor and has been associated with diabetic macular edema	America	American	36	16/20	67.5	ALL	aqueous humour	Enzyme-linked immunosorbent assay (ELISA)	At 1 month postoperative, aqueous VEGF was positively correlated with >11% change from preoperative CSF regardless of CSME status (r = 0.47; P = .027).	prognosis	Aqueous VEGF was significantly positively associated with a clinically meaningful change in CSF in diabetic patients 1 month following cataract surgery.	Hartnett, M Elizabeth et al. American journal of ophthalmology vol. 2009	19837384		https://version-11-0b.string-db.org/cgi/network?networkId=bTngP5wROHUF	https://reactome.org/content/detail/R-HSA-195361	https://www.genome.jp/entry/map04370	https://www.ebi.ac.uk/QuickGO/term/GO:0038085	https://www.ncbi.nlm.nih.gov/gene/7422	VEGF		0	Protein	16	5.488	Yes	Yes	Yes	Yes	Yes	Can't tell	Can't tell	Yes	Yes	Yes	Yes	9/11
234	neurofilament heavy chain protein (NfH)	age related macular degeneration (AMD)	https://pubmed.ncbi.nlm.nih.gov/19771389/	Protein	Neurofilaments (Nf) are a key building block of the axonal cytoskeleton. In the central nervous system, Nf are a heteropolymer composed of four subunits: a light (NfL), medium (NfM) and heavy (NfH) chain (Lee and Cleveland 1996) as well as α-internexin (Shaw 1998; Yuan et al. 2006).	Poland, Europe	European	85				Anterior chamber fluid	Enzyme-linked immunosorbent assay (ELISA)	vitreous NfH-SMI35 levels correlated with time from onset (R = -0.3, p < 0.05), persisting for up to 2 years.	diagnosis	This study shows that NfH can be quantified from the human vitreous body and may be a useful novel biomarker for retinal degeneration.	Petzold, Axel et al. Journal of neural transmission (Vienna, Austria : 1996) vol. 2009	19771389		https://version-11-0b.string-db.org/cgi/network?networkId=bgT0u5kTS58B	https://reactome.org/content/detail/R-HSA-5693003?interactor=UniProt:P12036%20NFH	https://www.genome.jp/entry/K07312		https://www.ncbi.nlm.nih.gov/gene/4744	NEFH		0	Protein	5	3.85	Yes	Yes	Yes	Yes	Yes	Can't tell	Can't tell	Yes	Yes	Can't tell	Yes	8/11
235	skin autofluorescence (AF)	age related macular degeneration (AMD)	https://pubmed.ncbi.nlm.nih.gov/19726430/	Other	Skin autofluorescence (AF) is a non-invasive marker for advanced glycation endproducts (AGE) in tissues, making use of their characteristic AF pattern	Netherlands, Europe	Caucasian	104				skin	current AGE-Read	Skin AF was increased in neovascular AMD compared with controls (2.5760.68 vs 2.2360.63 arbitrary units 3 10?2; p¼0.018). In patients without vascular risk factors or cardiovascular disease, skin AF was not significantly higher than that of the controls. Skin AF correlated with age in both patients and controls.	diagnosis	AMD is accompanied by enhanced systemic AGE accumulation, which may indicate a role in the pathophysiology of AMD	Mulder, D J et al. The British journal of ophthalmology vol. 2010	19726430									0	Other	5	5.908	Yes	Yes	Yes	Yes	Yes	Can't tell	Can't tell	Yes	Yes	Can't tell	Yes	8/11
236	Bb	age related macular degeneration (AMD)	https://pubmed.ncbi.nlm.nih.gov/19661236/	Protein	Plasma complement components	America	Caucasian	300	150/150	80		blood	Enzyme-linked immunosorbent assay (ELISA)	In multivariate models without genetic variants, the odds ratio (OR) for Bb was 3.3 (95% confidence interval [CI] = 1.3-8.6), and the OR for C5a was 3.6 (95% CI = 1.2-10.3).	diagnosis	Increased levels of activation fragments Bb and C5a are independently associated with AMD.	Reynolds, Robyn et al. Investigative ophthalmology & visual science vol. 2009	19661236		https://version-11-0b.string-db.org/cgi/network?networkId=bLt0DrcLKp6U					Bb		0	Protein	147	4.925	Yes	Yes	Yes	Yes	Can't tell	Yes	Can't tell	Yes	Yes	Can't tell	Yes	8/11
237	C5a	age related macular degeneration (AMD)	https://pubmed.ncbi.nlm.nih.gov/19661236/	Protein	Plasma complement components	America	Caucasian	300	150/150	80		blood	Enzyme-linked immunosorbent assay (ELISA)	In multivariate models without genetic variants, the odds ratio (OR) for Bb was 3.3 (95% confidence interval [CI] = 1.3-8.6), and the OR for C5a was 3.6 (95% CI = 1.2-10.3).	diagnosis	Increased levels of activation fragments Bb and C5a are independently associated with AMD.	Reynolds, Robyn et al. Investigative ophthalmology & visual science vol. 2009	19661236		https://version-11-0b.string-db.org/cgi/network?networkId=bOTXSJeYRQIM	https://reactome.org/content/detail/R-HSA-173677	https://www.ebi.ac.uk/QuickGO/term/GO:0038178		https://www.ncbi.nlm.nih.gov/gene/727	C5a		0	Protein	147	4.925	Yes	Yes	Yes	Yes	Can't tell	Yes	Can't tell	Yes	Yes	Can't tell	Yes	8/11
238	CFH	age related macular degeneration (AMD)	https://pubmed.ncbi.nlm.nih.gov/19568762/	Nucleic Acids-Based Biomarker	A second major susceptibility gene for AMD is LOC387715, which is considered to contribute to disease risk independently of CFH	Greece, Europe	Caucasian	100		74.79		blood	PCR-direct sequencing	The frequency of the CFH 1277C allele was significantly higher in AMD patients in comparison with controls while the odds ratios (ORs) for AMD were 4.4-5.5.	diagnosis	he replication of the reported associations of CFH T1277C polymorphism with AMD suggest that the 1277C allele could serve as a high-risk genetic marker for the development of AMD and the progression of the disease to the advanced clinical stage in the Greek population.	Marioli, Dimitra I et al. Graefe's archive for clinical and experimental ophthalmology vol. 2009	19568762		https://version-11-0b.string-db.org/cgi/network?networkId=bHkdlvwD8yQ4					CFH		0	DNA	8	3.535	Yes	Yes	Yes	Yes	Can't tell	Yes	Can't tell	Yes	Yes	No	Yes	8/11
240	carboxyethylpyrrole (CEP)	age related macular degeneration (AMD)	https://pubmed.ncbi.nlm.nih.gov/19202148/	Protein	A direct molecular link between oxidative damage and AMD was established by the finding that carboxyethylpyrrole (CEP), an oxidative protein modification generated from docosahexaenoate (DHA)-containing phospholipids, was elevated in Bruch membrane and drusen from AMD patients	America		1404				blood	ELISA	Mean CEP adduct and autoantibody levels were found to be elevated in AMD plasma by approximately 60 and approximately 30%, respectively. The odds ratio for both CEP markers elevated was 3-fold greater or more in AMD than in control patients.	diagnosis	CEP plasma biomarkers, particularly in combination with genomic markers, offer a potential early warning system for assessing susceptibility to this blinding, multifactorial disease.	Gu, Jiayin et al. Molecular & cellular proteomics : MCP vol.2009	19202148			https://reactome.org/content/detail/R-HSA-5626173		https://www.ebi.ac.uk/QuickGO/term/GO:0033251		CEP		0	Protein	50	7.381	Yes	Yes	Yes	Yes	Can't tell	Yes	Can't tell	Yes	Yes	Can't tell	Yes	8/11
241	ARMS2	age related macular degeneration (AMD)	https://pubmed.ncbi.nlm.nih.gov/19202148/	Nucleic Acids-Based Biomarker	AMD susceptibility genes	America		1404				blood	PCR	The AMD risk predicted for those exhibiting elevated CEP markers and risk genotypes was 2-3-fold greater than the risk based on genotype alone	diagnosis	CEP plasma biomarkers, particularly in combination with genomic markers, offer a potential early warning system for assessing susceptibility to this blinding, multifactorial disease.	Gu, Jiayin et al. Molecular & cellular proteomics : MCP vol.2009	19202148		https://version-11-0b.string-db.org/cgi/network?networkId=bGUhkEhJzJcb		https://www.genome.jp/entry/K25179		https://www.ncbi.nlm.nih.gov/gene/387715	ARMS2		0	DNA	50	7.381	Yes	Yes	Yes	Yes	Can't tell	Yes	Can't tell	Yes	Yes	Can't tell	Yes	8/11
242	HTRA1	age related macular degeneration (AMD)	https://pubmed.ncbi.nlm.nih.gov/19202148/	Nucleic Acids-Based Biomarker	AMD susceptibility genes	America		1404				blood	PCR	The AMD risk predicted for those exhibiting elevated CEP markers and risk genotypes was 2-3-fold greater than the risk based on genotype alone	diagnosis	CEP plasma biomarkers, particularly in combination with genomic markers, offer a potential early warning system for assessing susceptibility to this blinding, multifactorial disease.	Gu, Jiayin et al. Molecular & cellular proteomics : MCP vol.2009	19202148		https://version-11-0b.string-db.org/cgi/network?networkId=bN5Ki9WaK9Hm	https://reactome.org/content/detail/R-HSA-8855820	https://www.genome.jp/entry/K08784		https://www.ncbi.nlm.nih.gov/gene/5654	HTRA1		0	DNA	50	7.381	Yes	Yes	Yes	Yes	Can't tell	Yes	Can't tell	Yes	Yes	Can't tell	Yes	8/11
243	optical density ratios (ODRs)	age related macular degeneration (AMD)	https://pubmed.ncbi.nlm.nih.gov/19168899/	Bio-imaging	Mean reflectivity of the SRF compartment was measured and expressed as optical density ratios (ODRs) between SRF, and the overlying vitreous located exactly at the same lateral localization above SRF.			30	24/6	>50		eye	SD-OCT	ODR showed highly significant differences between CSC and nAMD, whereas it was not possible to differentiate between these diseases on the basis of CMM.	prognosis	ODR may reflect the status of the blood-retina barrier and may be used for pathophysiologic differentiation and prognostic purposes in exudative macular disease.	Ahlers, Christian et al. Investigative ophthalmology & visual science vol. 2009	19168899									0	Bio-imaging	4	4.925	Yes	Yes	Yes	Yes	Yes	Yes	Yes	Yes	Yes	Can't tell	Yes	10/11
244	VEGF	age related macular degeneration (AMD)	https://pubmed.ncbi.nlm.nih.gov/19673440/	Nucleic Acids-Based Biomarker	the C-460T polymorphism of the vascular endothelial growth factor (VEGF) gene			204					the allele-specific polymerase chain reaction	An association (OR 3.04, 95% CI 1.65-5.60) was found between wet form of AMD and the C/T genotype	diagnosis	The C-460T polymorphism of the endothelial growth factor can be considered as a potential marker for the wet form of age-related macular degeneration.	Szaflik, Jacek P et al. Klinika oczna vol. 2009	19673440							VEGF		0	DNA	7	Uncollected	Yes	Yes	Yes	Yes	Can't tell	Yes	Can't tell	Yes	Yes	No	Yes	8/11
246	CFH	age related macular degeneration (AMD)	https://pubmed.ncbi.nlm.nih.gov/18936151/	Nucleic Acids-Based Biomarker	In recent years, several genetic variants have been associated with various forms of age-related macular degeneration (AMD) including CFHY402H, CFHrs1410996, LOC387715A69S gene region, complement factor 2 (CF2), complement factor B (CFB), and complement factor 3 (C3).	America	American	2103	55/45	77		blood	gene-analysis	Both peripheral retinal phenotypes were associated with AMD related genotypes. For CFHY402H, the OR was 2.8 for the CC genotype versus TT (P for trend<0.001, with increase in peripheral drusen with each additional risk [C] allele).	diagnosis	Peripheral retinal drusen and reticular pigment are associated with AMD and with CFHY402H and CFHrs1410996 genotypes, adjusting for AMD grade. These phenotypes may be a marker of genetic susceptibility for patients with or without AMD.	Seddon, Johanna M et al. Investigative ophthalmology & visual science vol.2009	18936151						https://www.ncbi.nlm.nih.gov/gene/?term=CFHY402H	CFH		0	DNA	30	4.925	Yes	Yes	Yes	Yes	Can't tell	Yes	Can't tell	Yes	No	Can't tell	Yes	7/11
247	CFH	age related macular degeneration (AMD)	https://pubmed.ncbi.nlm.nih.gov/18936151/	Nucleic Acids-Based Biomarker	In recent years, several genetic variants have been associated with various forms of age-related macular degeneration (AMD) including CFHY402H, CFHrs1410996, LOC387715A69S gene region, complement factor 2 (CF2), complement factor B (CFB), and complement factor 3 (C3).	America	American	2103	55/45	77		blood	gene-analysis	Reticular pigment was related to CFHY402H, with OR 2.0 for the CC genotype versus TT (P for trend<0.001, for increase in pigment with each risk allele) and to CFHrs1410996 (P for trend=0.006).	diagnosis	Peripheral retinal drusen and reticular pigment are associated with AMD and with CFHY402H and CFHrs1410996 genotypes, adjusting for AMD grade. These phenotypes may be a marker of genetic susceptibility for patients with or without AMD.	Seddon, Johanna M et al. Investigative ophthalmology & visual science vol.2009	18936151						https://www.ncbi.nlm.nih.gov/gene/?term=CFHY402H	CFH		0	DNA	30	4.925	Yes	Yes	Yes	Yes	Can't tell	Yes	Can't tell	Yes	No	Can't tell	Yes	7/11
248	low luminance visual dysfunction	age related macular degeneration (AMD)	https://pubmed.ncbi.nlm.nih.gov/18486216/	Eye measures	Annual examinations included measurement of best-corrected VA, low luminance VA, Pelli-Robson contrast sensitivity, reading speed, examination, and fundus photography. The total GA area was quantified, as was the GA within a 10.2 mm2 circle centered on the fovea.	America	American	158				eye	machine	he baseline low-luminance deficit (LLD) in VA was a strong predictor of subsequent VA loss for all levels of baseline VA. Within the good baseline VA group, the relative risk (RR) of 3-line loss for the worse LLD group compared with the better LLD group was 2.88 (95% confidence interval [CI], 1.13-7.35). The LLD is a stable and reproducible measure.	prognosis	Visual function measures can predict the risk of future VA loss in subjects with GA and good baseline VA.	Sunness, Janet S et al. Ophthalmology vol. 2008	18486216									0	Eye measures	72	14.277	Yes	Yes	Yes	Yes	Yes	Can't tell	Can't tell	Yes	Yes	Can't tell	Yes	8/11
249	plasma-soluble Fas ligand (sFasL)	age related macular degeneration (AMD)	https://pubmed.ncbi.nlm.nih.gov/18385048/	Other	Soluble Fas ligand (sFasL) is an important cytokine involved in inflammation, 14 15 functioning through binding to the death receptor Fas and activating apoptosis.	America	American	230		45-85		blood	Enzyme-linked immunosorbent assay (ELISA)	. The plasma sFasL concentrations in non-AMD subjects ranged from 0 to 1.63 ng/mL (median, 0.69 ng/mL), whereas in patients with AMD, sFasL ranged from 0 to 2.43 ng/mL (median, 0.18 ng/mL).	progression	An elevation of plasma sFasL with aging may play a role in the development of AMD and is a potential peripheral marker for monitoring disease progression.	Jiang, Shunai et al. Investigative ophthalmology & visual science vol.2008	18385048				https://www.genome.jp/entry/sp:TNFL6_CERAT		https://www.ncbi.nlm.nih.gov/gene/356	sFasL		0	Cytokine	14	4.925	Yes	Yes	Yes	Yes	Can't tell	Yes	Can't tell	Yes	No	Can't tell	Yes	7/11
250	clinically significant macular edema (CSME)		https://pubmed.ncbi.nlm.nih.gov/18226797/	Other	There have been fewer studies examining the relation of diabetic macular edema to these endpoints.2,7 Macular edema is one of the major causes of vision loss in individuals with diabetes7–10 and its development depends, in part, on the breakdown of the blood retinal barrier.	America	American	2303					the wisconsin epidemiologic study of diabetic retinopathy	Prevalence of CSME was 5.9% and 7.5% for the younger- and older-onset groups, respectively. After 20 years of follow-up, 276 younger-onset and 1,197 older-onset persons died.	prognosis	CSME seems to be a risk indicator for decreased survival in persons with older-onset diabetes mellitus. The presence of CSME may identify individuals who should be receiving care for detection and treatment of cardiovascular disease.	Hirai, Flavio E et al. American journal of ophthalmology vol. 2008	18226797									0	Symptom	19	5.488	Yes	Yes	Yes	Yes	Yes	Can't tell	Can't tell	Yes	Yes	Yes	Yes	9/11
252	retinal flavoprotein autofluorescence	retinal health and retinal dysfunction	https://pubmed.ncbi.nlm.nih.gov/19277237/	Bio-imaging	Preapoptotic cells, or those with stressed mitochondria, develop impaired electron transport by the energy-generating enzymes in the respiratory chain, which cause increased percentages of flavoprotein in the chain to be oxidized.3,4 These oxidized, or electron-poor, flavoproteins are capable of absorbing blue light and emitting green autofluorescence	America	American	45		54-68	ALL	eye	EMCCD camera	Compared to control RPE cells, cells oxidatively stressed with H2O2 had significantly elevated FA (P < .05), which was prevented by antioxidants (P < .05).	prediction	Retinal FA imaging may provide a novel, noninvasive method of assessing retinal health and retinal dysfunction prior to retinal cell death.	Elner, Susan G et al. Transactions of the American Ophthalmological Society vol. 2008	19277237									0	Bio-imaging	18	Uncollected	Yes	Yes	Yes	Yes	Can't tell	Yes	Can't tell	Yes	Can't tell	Yes	Yes	8/11
253	high sensitivity C-reactive protein (hsCRP)	age related macular degeneration (AMD)	https://pubmed.ncbi.nlm.nih.gov/18050118/	Protein	High-sensitivity C-reactive protein (hsCRP) is a marker of inflammation	Republic of Lithuania, Europe	European	132	44/88	71.4		blood	immunonephelometry	At baseline, the hsCRP level in Group 1 patients was higher than the level in controls (2.67+/-2.36 vs 1.67+/-1.36, p<0.01, or 1.12+/-0.99 mg/L, p<0.0001, respectively). After 8-12 weeks, the hsCRB level only in Group 1 significantly increased (2.67+/-2.36 vs 3.74+/-3.54 mg/L, p<0.05), whereas in the controls it did not change.	prognosis	The hsCRP only increases after cataract surgery in patients with AMD.	Zaliuniene, D et al. European journal of ophthalmology vol. 2007	18050118		https://version-11-0b.string-db.org/cgi/network?networkId=b2914acbxydG	https://reactome.org/content/detail/R-HSA-976719	https://www.genome.jp/entry/DG01913	https://www.ebi.ac.uk/QuickGO/term/GO:0150103	https://www.ncbi.nlm.nih.gov/gene/1401	CRP		0	Protein	0	1.922	Yes	Yes	Yes	Yes	Yes	Yes	Can't tell	Yes	Yes	Yes	Yes	10/11
257	hsa-miR-15a	cataract	https://pubmed.ncbi.nlm.nih.gov/31264507/	Nucleic Acids-Based Biomarker	this miRNA with the expression of its target antiapoptotic genes BCL-2 and MCL-1 and subsequently with lens epithelial cells apoptosis among age-related cataract patients.	Egypt, Africa	African	160	84/66	58.8±2.9; 57.9±1.2		lens epithelial cells	RT-PCR	The expression of hsa-miR-15a was significantly increased (p = 0.003) in lens epithelial cells of cataract patients compared to the control group. BCL-2 and MCL-1 expression levels were significantly decreased in cataract patients (p < 0.001). A significant increase in hsa-miR-15a expression in the cortical subtype compared to the posterior subcapsular subtype (p = 0.003) and a significant decrea…	treatment	The increased expression of hsa-miR-15a in lens epithelial cells of cataract patients may repress the expression of BCL-2 and MCL-1. The expression of hsa-miR-15a and the subsequent apoptosis of lens epithelial cells are part of the pathogenesis of agerelated cataracts.	OA Abdullah et al.Br J Biomed Sci . 2019	31264507							hsa-miR-15a		0	miRNA	3	2.432	Yes	Yes	Yes	Yes	Can't tell	Yes	Can't tell	Yes	Yes	Can't tell	Yes	8/11
259	congenital cataract	cataract	https://pubmed.ncbi.nlm.nih.gov/31246115/	Other	posterior staphyloma (PS), a typical anatomical feature of highly myopic eyeballs	China, Asia	Asian	820				preoperative medical records	A-scan.B-scan	Congenital cataract was significantly associated with the presence of PS (OR: 14.88, P = .009) after propensity score matching. Even in congenital cataract eyes with axial length <26 mm, 5% were identified with PS on B-scan: ≤22 mm: 3%, 22-24 mm: 5% and 24-26 mm: 13%. Eyes with preoperative PS exhibited faster postoperative axial growth than those without, especially in bilateral cases or in chil…	treatment	Congenital cataract is a risk factor for PS. Preoperative PS in pediatric cataract eyes may be an indicator of excessive postoperative axial elongation, especially in bilateral cases or in cases undergoing cataract surgery at a younger age. Our findings may also promote better clinical decision-making in intraocular lens power selection for pediatric population.	Xiangjia Zhu et al.Curr Eye Res . 2019	31246115								Congenital cataract is a risk factor for PS.	0	Disease	3	2.555	Yes	Yes	Yes	Yes	Can't tell	Yes	Can't tell	Yes	Yes	Can't tell	Yes	8/11
260	anterior chamber depth (ACD)	cataract	https://pubmed.ncbi.nlm.nih.gov/31238910/	Eye measures	The anterior chamber depth (ACD) refers to the distance between the anterior surface of the cornea and the anterior surface of the lens, which is an indicator of the axial position of the IOL (so-called ELP) postoperatively	China, Asia	Asian	125				machine	phacoemulsification	A concurrent hyperopic shift (0.57 ± 0.47 D) was observed when the change in the ACD was less than 1.65 mm, whereas a myopic shift (- 0.18 ± 0.62 D) occurred contrarily, and the difference between the two groups was statistically significant (P < 0.0001). The change in ACD was significantly larger in the shallow anterior chamber (1.92 ± 0.40 mm) than in the deep chamber (1.33 ± 0.42 mm) (P < 0.00…	prognosis	The results of this study showed that the ACD deepened and was associated with a concurrent RE after cataract surgery. Postoperative changes in the ACD were related to the preoperative ACD and AL, which determined the refraction status and visual quality. The regression formula of the postoperative ACD could provide a theoretical basis for predicting refractive errors in the clinic.	Xiaona Ning et al.BMC Ophthalmol . 2019	31238910									0	Eye measures	19	2.086	Yes	Yes	No	No	Yes	Yes	No	Can't tell	Can't tell	Can't tell	Can't tell	4/11
261	FAZ-A	diabetic macular edema (DME)	https://pubmed.ncbi.nlm.nih.gov/31227330/	Bio-imaging	correlate quantitative OCT angiography (OCTA) biomarkers with clinical features and to predict the extent of visual improvement after ranibizumab treatment for diabetic macular edema (DME) with OCTA biomarkers.	Taiwan, China, Asia	Asian	72	31/41	61.7±10.6	ALL	machine	OCT angiography	Eyes with DME had larger AVC, VT, FAZ-A, and FAZ-CI and lower VD than those in the control group (P < 0.001 for all). After the loading ranibizumab treatment, these OCTA biomarkers improved but did not return to normal levels. Among all biomarkers, higher inner parafoveal VD in the superficial layer at baseline correlated most significantly with visual gain after treatment in the multiple regress…	treatment	For eyes with DME, parafoveal VD in the superficial layer at baseline was an independent predictor for visual improvement after the loading ranibizumab treatment.	Yi-Ting Hsieh et al.Ophthalmol Retina. 2019	31227330								DME	0	Bio-imaging	29	Uncollected	Yes	Yes	Yes	Yes	Yes	Yes	Can't tell	Yes	Yes	Yes	Yes	10/11
262	FAZ-CI	diabetic macular edema (DME)	https://pubmed.ncbi.nlm.nih.gov/31227330/	Bio-imaging	correlate quantitative OCT angiography (OCTA) biomarkers with clinical features and to predict the extent of visual improvement after ranibizumab treatment for diabetic macular edema (DME) with OCTA biomarkers.	Taiwan, China, Asia	Asian	72	31/41	61.7±10.6	ALL	machine	OCT angiography	Eyes with DME had larger AVC, VT, FAZ-A, and FAZ-CI and lower VD than those in the control group (P < 0.001 for all). After the loading ranibizumab treatment, these OCTA biomarkers improved but did not return to normal levels. Among all biomarkers, higher inner parafoveal VD in the superficial layer at baseline correlated most significantly with visual gain after treatment in the multiple regress…	treatment	For eyes with DME, parafoveal VD in the superficial layer at baseline was an independent predictor for visual improvement after the loading ranibizumab treatment.	Yi-Ting Hsieh et al.Ophthalmol Retina. 2019	31227330								DME	0	Bio-imaging	29	Uncollected	Yes	Yes	Yes	Yes	Yes	Yes	Can't tell	Yes	Yes	Yes	Yes	10/11
263	AVC	diabetic macular edema (DME)	https://pubmed.ncbi.nlm.nih.gov/31227330/	Bio-imaging	correlate quantitative OCT angiography (OCTA) biomarkers with clinical features and to predict the extent of visual improvement after ranibizumab treatment for diabetic macular edema (DME) with OCTA biomarkers.	Taiwan, China, Asia	Asian	72	31/41	61.7±10.6	ALL	machine	OCT angiography	Eyes with DME had larger AVC, VT, FAZ-A, and FAZ-CI and lower VD than those in the control group (P < 0.001 for all). After the loading ranibizumab treatment, these OCTA biomarkers improved but did not return to normal levels. Among all biomarkers, higher inner parafoveal VD in the superficial layer at baseline correlated most significantly with visual gain after treatment in the multiple regress…	treatment	For eyes with DME, parafoveal VD in the superficial layer at baseline was an independent predictor for visual improvement after the loading ranibizumab treatment.	Yi-Ting Hsieh et al.Ophthalmol Retina. 2019	31227330								DME	0	Bio-imaging	29	Uncollected	Yes	Yes	Yes	Yes	Yes	Yes	Can't tell	Yes	Yes	Yes	Yes	10/11
264	VT	diabetic macular edema (DME)	https://pubmed.ncbi.nlm.nih.gov/31227330/	Bio-imaging	correlate quantitative OCT angiography (OCTA) biomarkers with clinical features and to predict the extent of visual improvement after ranibizumab treatment for diabetic macular edema (DME) with OCTA biomarkers.	Taiwan, China, Asia	Asian	72	31/41	61.7±10.6	ALL	machine	OCT angiography	Eyes with DME had larger AVC, VT, FAZ-A, and FAZ-CI and lower VD than those in the control group (P < 0.001 for all). After the loading ranibizumab treatment, these OCTA biomarkers improved but did not return to normal levels. Among all biomarkers, higher inner parafoveal VD in the superficial layer at baseline correlated most significantly with visual gain after treatment in the multiple regress…	treatment	For eyes with DME, parafoveal VD in the superficial layer at baseline was an independent predictor for visual improvement after the loading ranibizumab treatment.	Yi-Ting Hsieh et al.Ophthalmol Retina. 2019	31227330								DME	0	Bio-imaging	29	Uncollected	Yes	Yes	Yes	Yes	Yes	Yes	Can't tell	Yes	Yes	Yes	Yes	10/11
265	VDd	diabetic macular edema (DME)	https://pubmed.ncbi.nlm.nih.gov/31227330/	Bio-imaging	correlate quantitative OCT angiography (OCTA) biomarkers with clinical features and to predict the extent of visual improvement after ranibizumab treatment for diabetic macular edema (DME) with OCTA biomarkers.	Taiwan, China, Asia	Asian	72	31/41	61.7±10.6	ALL	machine	OCT angiography	Eyes with DME had larger AVC, VT, FAZ-A, and FAZ-CI and lower VD than those in the control group (P < 0.001 for all). After the loading ranibizumab treatment, these OCTA biomarkers improved but did not return to normal levels. Among all biomarkers, higher inner parafoveal VD in the superficial layer at baseline correlated most significantly with visual gain after treatment in the multiple regress…	treatment	For eyes with DME, parafoveal VD in the superficial layer at baseline was an independent predictor for visual improvement after the loading ranibizumab treatment.	Yi-Ting Hsieh et al.Ophthalmol Retina. 2019	31227330								DME	0	Bio-imaging	29	Uncollected	Yes	Yes	Yes	Yes	Yes	Yes	Can't tell	Yes	Yes	Yes	Yes	10/11
267	YKL-40	pseudoexfoliation (PEX) syndrome	https://pubmed.ncbi.nlm.nih.gov/30560917/	Other	YKL-40 is a 40-kDa heparin- and chitin-binding glycoprotein and is also known as human cartilage glycoprotein 39 (HCgp39), 38-kDa heparin-binding glycoprotein or chitinase-3-like protein 1 (CHI3L1) glycoprotein, and is thought to have a role in acute and chronic inflammation, extracellular matrix remodeling, innate immune response, angiogenesis, atherosclerosis, and endothelial dysfunction.	Turkey, Europe	Asian	44				Aqueous humor and serum	phacoemulsification; ELISA	There was a significant difference between the mean YKL-40 levels in the aqueous humor of PEX group (112.0 ± 35.8 ng/mL) and control subjects (88.2 ± 30.6 ng/mL) (P = 0.025). However, the difference between the mean YKL-40 levels in the serum of PEX group (53.5 ± 29.1 ng/mL) and control subjects (44.6 ± 30.2 ng/mL) was non-significant (P = 0.326). The correlation between aqueous humor and serum Y…	prognosis	Increased aqueous humor levels of YKL-40 demonstrate that it is local, but not a systemic marker for inflammation in patients with PEX.	Tansu Gonen et al.Eye (Lond) . 2019	30560917								pseudoexfoliation syndrome (PEX)	0	Blood measures	2	4.456	Yes	Yes	Yes	Yes	Can't tell	Yes	Can't tell	Yes	Yes	Can't tell	Yes	8/11
268	MCP-1	cataract	https://pubmed.ncbi.nlm.nih.gov/30288998/	Metabolite	Monocyte chemokine 1(McP-1) is a small cytokine belonging to the CC chemokine family	China, Asia	Asian	58				aqueous humor (AH)	phacoemulsification	And multivariate cox regression analysis revealed that high AH levels of MCP-1 was an independent predictor for postoperative inflammation relapse.	prognosis	Clinically quiescent uveitic eyes have elevated levels of chemokines and soluble adhesion molecules in AH, of which MCP-1 is associate with inflammation relapses after cataract surgery.	Minghang Pei et al.Curr Eye Res . 2019	30288998		https://version-11-0b.string-db.org/cgi/network?networkId=bjRDHi4Qd6NT	https://reactome.org/content/detail/R-HSA-977602	https://www.genome.jp/entry/hsa:729230	https://www.uniprot.org/uniprot/A0A024RDR0	https://www.ncbi.nlm.nih.gov/protein/AAB29926.1			0	Metabolite	3	2.555	Yes	Yes	Yes	Yes	Can't tell	Yes	Can't tell	Yes	Yes	Can't tell	Yes	8/11
269	HLA-B27	acute anterior uveitis	https://pubmed.ncbi.nlm.nih.gov/30312576/	Metabolite	Human leukocyte antigen-B27 (HLA-B27)-positive acute anterior uveitis (AAU) has a higher recurrence rate and shows more anterior chamber cell infiltration compared with HLA-B27-negative patients, suggesting distinct etiologies of these clinically overlapping conditions.	Netherlands, Europe	European	70				aqueous humor (AqH)	PLS-DA	Partial least square-discriminant analysis revealed metabolite profiles that were able to separate patients with B27-AAU from those with iodiopathic AAU. Pathway enrichment analysis, based on metabolites on which separation of the groups in the partial least square-discriminant analysis model was based, demonstrated the involvement of branched-chain amino acid biosynthesis, ascorbate and aldarate…	prediction	These results illustrate metabolic heterogeneity between HLA-B27-positive and HLA-B27-negative AAU, including an increase of branched-chain amino acid biosynthesis, that reflects disease activity in AAU.	Fleurieke H Verhagen et al.Am J Ophthalmol . 2019	30312576								acute anterior uveitis (AAU)	0	Metabolite	5	5.488	Yes	Yes	Yes	Yes	Yes	Yes	No	Can't tell	Can't tell	Can't tell	Can't tell	6/11
270	lens thickness (LT)	cataract	https://pubmed.ncbi.nlm.nih.gov/30055693/	Bio-imaging		China, Asia	Asian	53				machine	handheld tonometer	The lens was significantly thinner in the study group than in the control group (P < .001). The corneal diameter was significantly smaller in the study group (P = .015 horizontal and P = .005 vertical). Multivariate analysis identified lens thickness as an independent predictor (odds ratio, 0.731; 95% confidence interval, 0.621-0.860; P < .001).	prediction	For preexisting posterior capsule defect, lens thickness was a valuable predictor and the presence of characteristic morphology was an important indicator. The cornea configuration suggests the need for further study of the role of genetic mutation.	Zhangliang Li et al.J Cataract Refract Surg . 2018	30055693									0	Bio-imaging	6	3.528	Yes	Yes	Yes	Yes	Yes	Yes	Can't tell	Yes	Yes	Yes	Yes	10/11
272	retinal structures		https://pubmed.ncbi.nlm.nih.gov/29946702/	Metabolite	Inner retinal layer thicknesses (ie, retinal nerve fiber layer [RNFL]) and ganglion cell–inner plexiform layer (GC-IPL) thicknesses	Rotterdam, Holland, Europe		3289	1410/1879	68.9		Tissue	a prospective population-based cohort study	Thinner RNFL at baseline was associated with an increased risk of developing dementia (hazard ratio per SD decrease in RNFL, 1.44 [95% CI, 1.19-1.75]), which was similar for Alzheimer disease (hazard ratio, 1.43 [95% CI, 1.15-1.78]). No association was found between GC-IPL thickness and incident dementia (hazard ratio, 1.13 [95% CI, 0.90-1.43]).	prediction	Thinner RNFL is associated with an increased risk of dementia, including Alzheimer disease, suggesting that retinal neurodegeneration may serve as a preclinical biomarker for dementia.	Mutlu U et al.jamaneurol.2018	29946702									0	Metabolite	67	29.907	Yes	Yes	Yes	Yes	Yes	Can't tell	Can't tell	Yes	Yes	Yes	Yes	9/11
273	neutrophil/lymphocyte ratio	glaucoma	https://pubmed.ncbi.nlm.nih.gov/31671021/	Bio-imaging				133				Blood	a retrospective, case-control study		diagnosis		Ocul Immunol Inflamm. 2021	31671021									0	Bio-imaging	10	3.728	Yes	Yes	Yes	Yes	Can't tell	Yes	Can't tell	Yes	Yes	Can't tell	Yes	8/11
274	vessel density (VD)	early dry-type myopic maculopathy	https://pubmed.ncbi.nlm.nih.gov/31467694/	Bio-imaging		Asia	Asian	90		38.13±13.03; 2:59.79±9.94		Tissue	Cross-sectional study	An independent t-test was used to perform comparisons between the groups. Categorical variables were compared using the chi-square or Fisher's exact test. Multivariate logistic regression analyses were conducted to determine the odds ratio (OR) for factors identified as significant in the stepwise regression analysis.	prediction	The vessel density of the SCP had the highest diagnostic value (sensitivity = 78.0% and specificity = 96.6%). When the SCP vessel density was reduced to ≤49.98%, DCA was indicated. The retinal vessel densities of the SCP and DCP and parameters of the microstructure were reduced significantly in patients with DCA.	Sun J et al. J Ophthalmol. 2019 Aug	31467694									0	Bio-imaging	0	1.974	Yes	Yes	Yes	Yes	Can't tell	Yes	Can't tell	Yes	Yes	Can't tell	Yes	8/11
275	scleral thickness	myopia	https://pubmed.ncbi.nlm.nih.gov/32271887/	Bio-imaging	anterior scleral thickness [AST] and posterior scleral thickness [PST]			95	37/58	24±4(15-35)		Tissue	Axial length was measured using a Lenstar LS 900 optical noncontact biometer (Haag Streit, Köniz, Switzerland), central refraction using a Shin-Nippon autorefractor (Nvision-K 5001, Tokyo, Japan), and scleral thickness with a Topcon-3 DRI Triton SS-OCT (Topcon, Tokyo, Japan).	There were no differences in AST between nasal and temporal meridians (583.24 ± 15.00 vs. 587.09 ± 27.00 µm; P > 0.05). The mean subfoveal PST for the subset of high myopes was 251.7 ± 12.0 µm which was thinner than mean AST along all the meridians by more than 45%. The averaged scleral thickness peripheral to fovea (1–5 mm) was similar along different meridians (P > 0.05).	prediction	The relative significant thinning of the anterior sclera along the inferior meridian with increasing degree of myopia compared with the other three meridians indicates the potential role of AST, especially in the inferior meridian, to act as a marker for myopia progression.	Dhakal R et al. Invest Ophthalmol Vis Sci. 2020 Apr 9	32271887									0	Bio-imaging	12	4.925	Yes	Yes	Yes	Yes	Can't tell	Yes	Can't tell	Yes	Can't tell	Can't tell	Yes	7/11
276	choroidal thickness (CT)	myopic maculopathy	https://pubmed.ncbi.nlm.nih.gov/30703442/	Bio-imaging	The CT was measured at the subfovea and at 3 mm nasal, temporal, superior, and inferior to the fovea.			884	241/643	58.4±16.3 (3-91)		Tissue	retrospective; hospital-based; cross-sectional study	A decrease of the subfoveal CT was associated with an older age ( P < 0.001), longer AxL ( P < 0.001), presence of myopic maculopathy ( P < 0.001), and presence of CNV ( P = 0.002). A decrease of best-corrected visual acuity was not significantly associated with the subfoveal CT.	diagnosis	Progressive and continuous choroidal thinning plays a key role in the progression from no maculopathy to tessellation and to diffuse atrophy. The cut-off value of CT can be used for diagnosing PDCA and MDCA.	Fang Y et al.Ophthalmology. 2019 Jul	30703442									0	Bio-imaging	40	14.277	Yes	Yes	Yes	Yes	Can't tell	Yes	Can't tell	Yes	Yes	Can't tell	Yes	8/11
277	corneal stress-strain index (SSI)	myopia	https://pubmed.ncbi.nlm.nih.gov/33213408/	Bio-imaging	maximum deflection amplitude (DefAmax); deflection area (HCDefArea); the highest concavity peak distance (HC-PD), time (HC-time), and deflection amplitude (HC-DefA); integrated radius (IR); whole eye movement (WEM); stiffness parameter (SP-A1;, biomechanically corrected intraocular pressure (BIOP); and Corvis biomechanical index (CBI)	China, Asia	Asian	1054	590/464	23.9±5.96(17-45)		Tissue	retrospective clinical study	The SSI had a negative correlation with HCDefA (r = − 0.721), HCDefArea (r = − 0.665), HC-PD(r = − 0.597), IR (r = − 0.555), DefAmax (r = − 0.564), and Km (r = − 0.103) (all p-values<0.01). There were significant differences in SSI (t = 8.960, p<0.01) and IR (t = − 3.509, p<0.01) between the low and high myopia groups.	diagnosis	In different grades of myopia, the SSI values were lower in eyes with higher SEs. It indicates that the mechanical strength of the cornea may be compromised in high myopia. The SSI was positively correlated with the spherical equivalent	Han F et al.BMC Ophthalmol. 2020 Nov 19	33213408										Bio-imaging	11	2.086	Yes	Yes	Yes	Yes	Can't tell	Yes	Can't tell	Can't tell	Yes	Can't tell	Yes	7/11
278	inflammatory cytokines	CRVO and DME	https://pubmed.ncbi.nlm.nih.gov/31531945/	Metabolite	ICAM-1、IL-6 和 VEGF	China, Asia	Asian	144				Blood	Enzyme-linked immunosorbent assay (ELISA)	ICAM-1, IL-6 and VEGF are positively associated in the aqueous humour of naive eyes (r = 0.39–0.77, p = 0.018 to <0.0001). ICAM-1, VEGF and IL-6 were significantly higher in CRVO and DME while lowest in pmCNV (p < 0.0001). Reduction of central retinal thickness (CRT) as a favourable response to anti-VEGF therapy was in the order of CRVO, BRVO, DME and nAMD/pmCNV (p < 0.0001). The strongest predic…	diagnosis	Rate of cytokine production is disease-dependent and higher in CRVO and DME. Anatomical response to intravitreal anti-VEGF therapy is disease-specific and best in RVO patients. A combination therapy using both anti-VEGF and anti-inflammatory therapeutics may be superior to single anti-VEGF therapy, at least for RVO and DME.	Yi QY et al. Acta Ophthalmol. 2020	31531945									0	Metabolite	8	3.988	Yes	Yes	Yes	Yes	Can't tell	Yes	Can't tell	Yes	Yes	Can't tell	Yes	8/11
281	paravascular vitreal adhesions	myopic macular retinoschisis (MRS)	https://pubmed.ncbi.nlm.nih.gov/32663528/	Bio-imaging	The vitreoretinal adhesions to the foveal retina and retinal vessels and paravascular abnormalities, including paravascular retinal cysts, paravascular retinoschisis, and paravascular lamellar holes, were analyzed in the UWF OCT images.	Japan, Asia	Asian	703	193/510	50-89		Tissue	ultra-widefield (UWF) OCT	An MRS was found in 49 of the 150 eyes (33%). Vitreal adhesions to the retinal vessels were found more frequently in eyes with an MRS than in eyes without an MRS (63% vs. 44%; P = 0.04). In contrast, the number of eyes with adhesions to the fovea in eyes with an MRS was not significantly different from that in eyes without an MRS (57% vs. 59%). Paravascular lesions, for example, retinal cysts, re…	prediction	Paravascular vitreal adhesions may be related to the development of the different types of paravascular lesions including retinal cysts and retinoschisis, and play a more important role in the development of an MRS than vitreal adhesions to the fovea.	Takahashi H et al.Ophthalmology. 2021	32663528									0	Bio-imaging	9	14.277	Yes	Yes	Yes	Yes	Can't tell	Yes	Can't tell	Yes	Yes	Can't tell	Yes	8/11
282	lncRNA SNHG15	melanoma	https://pubmed.ncbi.nlm.nih.gov/32821672/	Nucleic Acids-Based Biomarker	The multivariate analysis suggested that the mRNA expression level of SNHG15 was an independent risk factor for death from all causes, as was age and pathological type. Kaplan-Meier survival analysis confirmed that UM patients with high SNHG15 expression might have a poor prognosis.	China, Asia	Asian	80	45/35	61.65		RNA	Cancer Genome Atlas (TCGA) database and further analyzed.	The median value of SNHG15 expression was selected as the cut-off value. P<0.05 was considered statistically significant.	prognosis	Our research suggests that SNHG15 may play a vital role as a potential marker in UM that predicts poor prognosis. Besides, GSEA indicates the underlying signaling pathways enriched differentially in SNHG15 high expression phenotype.	Wu X et al. Int J Ophthalmol. 2020	32821672							lncRNA SNHG15		0	lncRNA	7	1.645	Yes	Yes	Yes	Yes	Can't tell	Yes	Can't tell	Yes	Yes	Can't tell	Yes	8/11
284	glycine	primary congenital glaucoma (PCG)	https://pubmed.ncbi.nlm.nih.gov/31588173/	Metabolite	Three amino acid-associated metabolites, including glycine, urea, and phenylalanine, were identified to be significantly different (p≤0.05) in relation to PCG.	China, Asia	Asian	50				Blood	gas chromatography coupled to time-of-flight mass spectrometry (GC/TOF MS)	Three amino acid-associated metabolites, including glycine, urea, and phenylalanine, were identified to be significantly different (p≤0.05) in relation to PCG. Meanwhile, three glaucoma-associated single nucleotide polymorphisms (SNPs), rs7114303, rs9364602, and rs2165241, were determined to be related to these three metabolites.	diagnosis	Collectively, this work not only extended our understanding of the molecular characteristics of PCG, but also presented glycine as a potential biomarker for earlier diagnosis and may provide new therapeutic strategies for the disease.	Chen X et al.Mol Vis. 2019	31588173									0	Metabolite	8	2.711	Yes	Yes	Yes	Yes	Can't tell	Yes	Can't tell	Yes	Yes	Can't tell	Yes	8/11
285	dermatoglyphics	myopia	https://pubmed.ncbi.nlm.nih.gov/30155875/	Bio-imaging				102				Tissue	Differences in mean ridge counts between examined groups were analysed by ANOVA analysis of variance. Fluctuating asymmetry assessment was performed by using correlation method (p < 0.05).	Differences in mean ridge counts between examined groups were analysed by ANOVA analysis of variance. Fluctuating asymmetry assessment was performed by using correlation method (p < 0.05).	diagnosis	Overall findings of this study have indicated that dermatoglyphics might serve as a morphological biomarker, especially in myopic males, selecting them as the group with dermatoglyphic differences that might be suggestive of higher developmental instability. Although promising, the present results should be considered as preliminary until future investigations replicate them in a larger sample.	Sretić L et al.Folia Morphol (Warsz). 2019	30155875									0	Bio-imaging	0	1.195	Yes	Yes	Yes	Yes	Can't tell	Yes	Can't tell	Yes	Yes	Can't tell	Yes	8/11
286	stiffness parameter A1 (SP-A1)	keratoconus	https://pubmed.ncbi.nlm.nih.gov/31263429/	Bio-imaging	Keratoconus is a progressive, non-inflammatory disease in which the cornea forms a conical shape, and thins due to significant structural degeneration.	China, Asia	Asian	75	50/25			Tissue	Corvis ST, Pentacam and ORA examinations	There was a decrease in SP-A1 in different stages of keratoconus compared with controls (P ≤ 0.001): with increasing severity, the value of SP-A1 became smaller (P < 0.05). A statistically significant linear relationship was noted between SP-A1 and TCT in each subgroup of keratoconus (P ≤ 0.001). In all three groups, SP-A1 was found to be positively correlated with first applanation time (P < 0.0…	diagnosis	Significant decreases in corneal stiffness were noted in kerotoconic eyes compared with normal eyes. The stiffness parameter could be a valuable clinical tool enables biomechanically track progression with keratoconus.	Zhao Y et al.Front Physiol. 2019	31263429									0	Bio-imaging	18	4.755	Yes	Yes	Yes	Yes	Can't tell	Yes	Can't tell	Yes	Yes	No	Yes	8/11
287	choroidal thickness	posterior staphyloma	https://www.ncbi.nlm.nih.gov/pmc/articles/PMC6615153/	Bio-imaging	Choroidal thickness in staphyloma (measured with novel technology of SS-OCT) patients is markedly reduced compared to normal controls. In addition, choroidal thickness strongly correlated with axial length of the eye and inversely correlated with visual acuity.			63	29/34	40.28(21-70); 45.68(14-71)		Tissue	In each eye, horizontal scans centered on the fovea (12 × 9 mm) were performed using SS-OCT (DRI-OCT, Topcon, Japan). Choroidal thickness in 9 ETDRS subfields, including central subfield (CSF) was analyzed and correlated with axial length as well as BCVA.v	The choroidal thickness in staphyloma group was 85.53 ± 48.61 μm as compared to 250.24 ± 71.01 μm in the normal group (p < 0.0001). Stepwise regression analysis showed that axial length strongly correlated with decreased choroidal thickness (p < 0.001) in staphyloma group (r = 0.71, r2 = 0.5). Refractive error and BCVA moderately correlated(r = − 0.47; r2 = 0.22) with choroidal thickness (p < 0.0…	diagnosis	Choroidal thickness in staphyloma (measured with novel technology of SS-OCT) patients is markedly reduced compared to normal controls. In addition, choroidal thickness strongly correlated with axial length of the eye and inversely correlated with visual acuity. This testing modality maybe used as a good predictor of visual acuity in patients with high myopia from staphyloma.	Chalam KV et al. Int J Retina Vitreous. 2019	31333879										Bio-imaging	3	1	Yes	Yes	Yes	Yes	Can't tell	Yes	Can't tell	Yes	Yes	No	Yes	8/11
288	optic nerve head (ONH)	myopic normal tension glaucoma	https://pubmed.ncbi.nlm.nih.gov/31306361/	Bio-imaging	The diagnostic power of absolute misaligned angle and the horizontal tilt angle significantly exceeded other parameters on myopic NTG.	Korea, Asia	Asian	203				Tissue	Established optic nerve head (ONH) parameters such as disc torsion, horizontal tilt, and vertical tilt, and novel parameters representing posterior sclera, were quantified using SSOCT.	However, 20 (22.22%) of 90 eyes in the nonglaucomatous group showed misalignment, whereas 60 (53.09%) of 113 eyes in the NTG group had misalignment (odds ratio: 3.962, P<0.001). The absolute misaligned angle (0.696) and the horizontal tilt (0.682) were significantly associated with myopic NTG, which significantly exceeded other parameters in area under the receiver operating characteristic curves…	diagnosis	The diagnostic power of absolute misaligned angle and the horizontal tilt angle significantly exceeded other parameters on myopic NTG. These parameters may be associated with a displaced direction of the ONH to the posterior sclera, which can be linked to the altered sclera configuration of myopic NTG subjects.	Kim YC et al.J Glaucoma. 2019	31306361									0	Bio-imaging	0	2.29	Yes	Yes	Yes	Yes	Can't tell	Yes	Can't tell	Yes	Yes	Can't tell	Yes	8/11
289	posterior sclera configuration parameters	myopic normal tension glaucoma	https://pubmed.ncbi.nlm.nih.gov/31306361/	Bio-imaging	The diagnostic power of absolute misaligned angle and the horizontal tilt angle significantly exceeded other parameters on myopic NTG.	Korea, Asia	Asian	203				Tissue	Established optic nerve head (ONH) parameters such as disc torsion, horizontal tilt, and vertical tilt, and novel parameters representing posterior sclera, were quantified using SSOCT.	However, 20 (22.22%) of 90 eyes in the nonglaucomatous group showed misalignment, whereas 60 (53.09%) of 113 eyes in the NTG group had misalignment (odds ratio: 3.962, P<0.001). The absolute misaligned angle (0.696) and the horizontal tilt (0.682) were significantly associated with myopic NTG, which significantly exceeded other parameters in area under the receiver operating characteristic curves…	diagnosis	The diagnostic power of absolute misaligned angle and the horizontal tilt angle significantly exceeded other parameters on myopic NTG. These parameters may be associated with a displaced direction of the ONH to the posterior sclera, which can be linked to the altered sclera configuration of myopic NTG subjects.	Kim YC et al.J Glaucoma. 2019	31306361									0	Bio-imaging	0	2.29	Yes	Yes	Yes	Yes	Can't tell	Yes	Can't tell	Yes	Yes	Can't tell	Yes	8/11
290	highly myopic eyes with chorioretinal patchy atrophy (PA)	myopic macular	https://pubmed.ncbi.nlm.nih.gov/32053726/	Bio-imaging	PA, classified as category 3, is a grayish-white chorioretinal atrophic lesion with well-defined borders in the macular area; it is of importance due to having a higher chance than tessellated fundus and diffuse atrophy to progress or develop myopic CNV and macular atrophy, causing severe visual impairment.	China, Asia	Asian	32	11/12	53.2±12.4(30-81)		Tissue	microperimetry	In the PA group, the mean retinal sensitivity in zone 1 was 2.1 ± 2.8 dB, zone 2 = 8.3 ± 4.3 dB, and zone 3 = 9.4 ± 4.1 dB. Sensitivity in zone 1 was significantly reduced than zones 2 and 3 (P < 0.001). The mean retinal sensitivity in the PA group was lower than controls (6.5 ± 4.3 vs 13.9 ± 4.1 dB, P < 0.001), and combined zone 2 and 3 in the PA group also presented lower retinal sensitivity (8…	prediction	Eyes with PA generate patchy scotoma in PA lesions and reduced retinal sensitivity in regions beyond atrophic lesion on microperimetry. The presence of PA may be an indicator to reflect both significantly anatomical and functional alterations on myopic macular degeneration.	Lo J et al.Invest Ophthalmol Vis Sci. 2020	32053726									0	Bio-imaging	3	4.925	Yes	Yes	Yes	Yes	Yes	Can't tell	Can't tell	Yes	Yes	Yes	Yes	9/11
291	lower urinary cotinine level	myopic refractive errors	https://www.ncbi.nlm.nih.gov/pmc/articles/PMC5519276/	Metabolite	Spherical equivalent correlated significantly with urinary cotinine concentration (r=0.104, P=0.011). Lower urinary cotinine level was associated with a trend toward more myopic refractive errors (P for trend=0.003).	Korea, Asia	Asian	1139		15.5±0.1(12-18)		Blood	Urinary cotinine concentrations and other potential risk factors for myopia were examined. Correlation analyses and multivariate regression analysis were performed to investigate the association between urinary cotinine level and refractive error.	Spherical equivalent correlated significantly with urinary cotinine concentration (r=0.104, P=0.011). Lower urinary cotinine level was associated with a trend toward more myopic refractive errors (P for trend=0.003). After adjusting for age, sex, area of residence, physical activity, serum 25-hydroxyvitamin D level, parental income level, and receipt of basic livelihood security, subjects with a …	prediction	A trend toward less myopic refractive error was observed among Korean adolescents with higher urinary cotinine levels. This result provides the epidemiologic evidence implying nicotine as a potential modulator related with refractive development. Further studies with full consideration for myopia-associated risk factors are required to yield clear answers on the direct effect of smoking to the re…	Nam GE et al.Eye (Lond). 2017	28282063										Metabolite	2	4.456	Yes	Yes	Yes	Yes	Can't tell	Yes	Can't tell	Yes	Yes	Can't tell	Yes	8/11
292	conjunctival ultraviolet autofluorescence (CUVAF)	myopia	https://pubmed.ncbi.nlm.nih.gov/30114725/	Bio-imaging	Myopia was associated with smaller areas of CUVAF indicative of less cumulative ultraviolet-B exposure.			54		18-20		Blood	the assessment of 25-hydroxyvitamin D (25(OH)D3 ) concentrations (liquid chromatography-tandem mass spectrometry)	Fifty-four participants (24 myopes, 30 non-myopes) participated. CUVAF area was negatively associated with the presence of myopia (odds ratio = 0.94, 95 per cent confidence interval = 0.90-0.98, p = 0.002). Myopes = 4.5 mm2 (interquartile range [IQR] 0.95-6.4 mm2 ), non-myopes = 7.0 mm2 (IQR = 2.0-10.7 mm2 ). No significant association was found between CUVAF intensity and refractive group (p = 0…	prediction	Myopia was associated with smaller areas of CUVAF indicative of less cumulative ultraviolet-B exposure. These findings suggest that CUVAF measures are a useful, non-invasive biomarker of the time spent outdoors in adults in northern hemisphere populations.	Kearney S et al.Clin Exp Optom. 2019	30114725									0	Bio-imaging	8	3.143	Yes	Yes	Yes	Yes	Can't tell	Yes	Can't tell	Yes	Yes	Can't tell	Yes	8/11
293	conjunctival ultraviolet autofluorescence (CUVAF)	myopia	https://pubmed.ncbi.nlm.nih.gov/22669720/	Bio-imaging	Participants completed a sun-exposure questionnaire and underwent non-cycloplegic autorefraction. Conjunctival UVAF used a specially adapted electronic flash system fitted with UV-transmission filters (transmittance range 300-400 nm, peak 365 nm) as the excitation source. Temporal and nasal conjunctival UVAF was measured in both eyes using computerized photographic analysis with the sum referred …			636				Tissue	Participants completed a sun-exposure questionnaire and underwent non-cycloplegic autorefraction. Conjunctival UVAF used a specially adapted electronic flash system fitted with UV-transmission filters (transmittance range 300-400 nm, peak 365 nm) as the excitation source. Temporal and nasal conjunctival UVAF was measured in both eyes using computerized photographic analysis with the sum referred …	In 636 participants, prevalence of myopia decreased with an increasing quartile of total UVAF (P(trend) = 0.002). Median total UVAF was lower in subjects with myopia (spherical equivalent [SE] ≤ -1.0 diopter [D]) than participants without myopia: 16.6 mm(2) versus 28.6 mm(2), P = 0.001. In the multivariable model that adjusted for age, sex, smoking, cataract, height and weight, UVAF was independe…	prediction	Study authors identified a protective association between increasing UVAF and myopia. The protective association of higher UVAF against myopia was stronger than that of increased levels of time spent outdoors as measured by this study's questionnaire. Future studies should investigate the association between UVAF and incident myopia, and its relationship to myopic progression.	Sherwin JC et al. Invest Ophthalmol Vis Sci. 2012	22669720									0	Bio-imaging	36	4.925	Yes	Yes	Yes	Yes	Can't tell	Yes	Can't tell	Yes	Yes	Can't tell	Yes	8/11
294	corneal K-values		https://pubmed.ncbi.nlm.nih.gov/28476049/	Bio-imaging	Marfan syndrome (MFS) is diagnosed based on Ghent nosology, including major and minor criteria such as increased axial length (AXL) and flattened corneal curvature (higher K-values) or myopia of more than -3 diopters (D) in its latest revision. Because corneal flattening may, in part, be caused by AXL increase, it may be helpful to consider K-values separately. We present statistical evaluation o…			74		44.1-44.9		Tissue	A retrospective study of K-values of 74 right eyes of 74 patients with MFS	Mean age was 44.1 years versus 44.9 years (P = 0.834). Mean AXL was 25.22 mm versus 25.47 mm (P = 0.661). K-values showed significant differences: mean Kmax was 8.25 mm (40.91 D) versus 7.9 mm (42.72 D) (P < 0.001) and mean Kmin was 8.22 mm (41.06 D) versus 7.69 mm (43.89 D) (P < 0.001). The area under the curve in receiver operating characteristic analysis was 0.82 for Kmax and 0.78 for Kmin; th…	prediction	Although both K-values differ significantly, Kmax is the better marker to identify MFS. A Kmax of more than 8.16 mm (41.36 D) seems to be a reasonable cutoff (specificity of 81% and sensitivity of 73%). Because this biometric value is easily obtained and standardized, we see it as a good supporting screening tool for MFS suspects.	Luebke J et al.Cornea. 2017	28476049									0	Bio-imaging	8	3.152	Yes	Yes	Yes	Yes	Can't tell	Yes	Can't tell	Yes	Yes	Can't tell	Yes	8/11
295	vitamin D status	myopia	https://pubmed.ncbi.nlm.nih.gov/24970253/	Metabolite	Myopic participants had significantly lower 25(OH)D₃ concentrations. The prevalence of myopia was significantly higher in individuals with vitamin D deficiency compared to the individuals with sufficient levels.	Australia, Oceania	Australian	946				Blood	: A total of 946 individuals participating in the 20-year follow-up of the Western Australian Pregnancy Cohort (Raine) Study were included in this study. Ethnicity, parental myopia, and education status were ascertained by self-reported questionnaire. A comprehensive ophthalmic examination was performed, including postcycloplegic autorefraction and conjunctival UV autofluorescence photography. Se…	Myopic subjects had lower serum 25(OH)D₃ concentrations compared to nonmyopic participants (median 67.6 vs. 72.5 nmol, P = 0.003). In univariable analysis, lower serum 25(OH)D₃ concentration was associated with higher risk of having myopia (odds ratio [OR] for <50 vs. ≥50 nmol/L: 2.63; confidence interval [95% CI] 1.71-4.05; P < 0.001). This association persisted after adjustment for potential co…	prediction	Myopic participants had significantly lower 25(OH)D₃ concentrations. The prevalence of myopia was significantly higher in individuals with vitamin D deficiency compared to the individuals with sufficient levels. Longitudinal studies are warranted to investigate whether higher serum 25(OH)D₃ concentration is protective against myopia or whether it is acting as a proxy for some other biologically e…	Yazar S et al. Invest Ophthalmol Vis Sci. 2014	24970253									0	Metabolite	34	4.925	Yes	Yes	Yes	Yes	Can't tell	Yes	Can't tell	Yes	Yes	Yes	Yes	9/11
296	circ_0043144	proliferative vitreoretinopathy (PVR)	https://pubmed.ncbi.nlm.nih.gov/30597308/	Nucleic Acids-Based Biomarker	Circular RNAs (circRNAs) are a novel type of RNA transcripts, which form the covalently closed continuous loops via back-splicing. They are involved in several biological processes, such as embryonic development, cell cycle control, cellular senescence, cell proliferation, and cellular stress tolerance [ 7 , 8 ]. Abnormal circRNA expression has been reported in several diseases such as cancers, h…	China, Asia	Asian	60				RNA	RNA extraction、Microarray analysis、Bioinformatics analysis、Quantitative reverse transcription-PCR (qRT-PCR)、Cell culture and transfection、Cell proliferation assay、Cell migration assay、Statistical analysis	All data were analyzed using the SPSS software 16.0 (SPSS, Chicago, IL). They were expressed as mean ± SEM from at least three independent experiments unless otherwise stated. Statistical difference was determined by Student’s t test (two group comparison) or one-way ANOVA test (multiple group comparison). P < 0.05 was considered as statistically significant difference.	prediction	In vitro studies revealed that circ_0043144 was involved in the regulation of the proliferation, migration and secretion ability of ARPE-19 cells, which is critical for ERM formation. Collectively, this study indicates that circRNAs are potential regulators of the pathogenesis of PVR. circ_0043144 is a promising prognostic and diagnostic indicator for PVR diseases.	Yao J et al.Biomed Pharmacother. 2019	30597308							circ_0043144		0	circRNA	7	7.419	Yes	Yes	Yes	Yes	Can't tell	Yes	Can't tell	Yes	Yes	Yes	Yes	9/11
297	choroidal thickness (CT)	early stage of myopic chorioretinopathy	https://www.ncbi.nlm.nih.gov/pmc/articles/PMC5828427/	Bio-imaging	essellated fundus eyes had thinner CT than did normal fundus eyes, while RT was not statistically different across groups. The tessellated eyes had a thinner choroid than did the control eyes at all measured macular locations (all P < 0.05).	China, Asia	Asian	67		37.2±9.9; 34.3±10.5		Tissue	Eye Examinations; EDI-OCT Scanning and Measurements; Diagnosis of Tessellation; Statistical Analysis	Tessellated fundus eyes had thinner CT than did normal fundus eyes, while RT was not statistically different across groups. The tessellated eyes had a thinner choroid than did the control eyes at all measured macular locations (all P < 0.05). After adjustment for AL, age, and gender, the SFCT was significantly associated with tessellation. The odds ratio (OR) and 95% confidence interval (CI) was …	prediction	Highly myopic eyes with tessellation have thinner CT than do normal highly myopic eyes. CT may serve as an early pathologic predictor of high myopia.	Zhou Y et al. J Ophthalmol. 2018	29607214										Bio-imaging	11	1.974	Yes	Yes	Yes	Yes	Can't tell	Yes	Can't tell	Yes	Yes	Can't tell	Yes	8/11
298	8-Hydroxydeoxyguanosine (8-OHdG)	myopia	https://pubmed.ncbi.nlm.nih.gov/27247516/	Metabolite	8-OHdG level and corneal endothelial cell density, hexagonality, or cell area. Malondialdehyde level did not show any correlation with any parameters evaluated.	Korea, Asia	Asian	33	11/27	61.3±10.3; 66.1±12.1		Blood	a complete ophthalmic examination, including refraction, measurements of AXL and best-corrected visual acuity, indirect stereoscopic ophthalmoscopy, fluorescein angiography, and color fundus photography. Central corneal thickness (CCT), corneal endothelial cell density, hexagonality of corneal endothelial cells, and cell area of corneal endothelial cells were measured using specular microscopy. A…	8-OHdG level was lower in the aqueous humor of myopic patients than in that of control group (p = 0.014) and was positively correlated with central corneal thickness and negatively correlated with axial length (r = 0.511, p = 0.02; r = -0.382, p < 0.001). There was no correlation between 8-OHdG level and corneal endothelial cell density, hexagonality, or cell area. Malondialdehyde level did not s…	prediction	8-OHdG might be a sensitive biomarker for evaluating oxidative stress status in the eye. Oxidative stress level was lower in the aqueous humor of highly myopic eyes compared to that in control eyes, which indicates lower metabolic activity in these eyes.	Kim EB et al.Korean J Ophthalmol. 2016	27247516					https://www.ebi.ac.uk/QuickGO/term/GO:0043257				0	Metabolite	10	Uncollected	Yes	Yes	Yes	Yes	Can't tell	Yes	Can't tell	Yes	Yes	Can't tell	Yes	8/11
299	choroidal thickness	myopic maculopathy	https://pubmed.ncbi.nlm.nih.gov/32972914/	Bio-imaging		China, Asia	Asian	434		23.2±12.5(7-70)		Tissue	the baseline CT centred on the fovea	Baseline SFCT was thinner in eyes with myopic maculopathy progression than those without (67.26±37.67 μm vs 170.95±65.45 μm; mean difference, 99.31 μm; 95% CI 83.61 to 115.01 μm; p<0.001). The same patterns of differences were observed in 7-18 years, 19-39 years and 40-70 years. In multivariate logistic regression model, SFCT was a significant risk factor (adjusted OR=0.97, p<0.005) when age, gen…	prediction	CT is an independent predictor for myopic maculopathy progression.	Li Z et al. Br J Ophthalmol. 2020	32972914									0	Bio-imaging	5	5.908	Yes	Yes	Yes	Yes	Yes	Can't tell	Can't tell	Yes	Yes	Yes	Yes	9/11
301	conjunctival MUC5AC+ goblet cell index	corneal nerves、dry eye	https://pubmed.ncbi.nlm.nih.gov/30043267/	Bio-imaging	Goblet cells are important in maintaining ocular surface homeostasis and are the main source of gel-forming mucins of the tear film [1, 2]. Human conjunctival goblet cells synthesise and secrete the largest type of gel-forming mucin, MUC5AC, which acts to protect and lubricate the ocular surface, preventing the effects of eye rubbing during blinking, by trapping foreign bodies and bacteria as wel…			40		24.4±4.7(18-35)		Tissue	Dry eye symptoms, tear breakup time, osmolarity, meniscus area and corneal nerve morphology were examined. Conjunctival impression cytology samples were collected from inferior-temporal bulbar conjunctiva using Millicell® inserts. Total goblet cell density was determined from positive cytokeratin-7 (CK7) immunolabelling; MUC5AC+ goblet cell density was determined from both CK7+- and MUC5AC+-immun…	No significant differences in the total and MUC5AC+ goblet cell density and tear film parameters were found between groups, although greater ocular discomfort was reported in the post-LASIK group (P = 0.02). A higher MUC5AC+ Index was associated with worse/greater dry eye symptoms (ρ = 0.55, P = 0.01) and higher nerve tortuosity (ρ = 0.57, P = 0.01) in the post-LASIK group; lower nerve density an…	prediction	The MUC5AC+ Goblet Cell Index provides an indicator of mucin secretion for assessing the goblet cell function in dry eye. In the post-LASIK participants, we found an increased MUC5AC+ Index associated with worse dry eye symptoms and adverse changes in corneal nerve morphology.	Chao C et al.Graefes Arch Clin Exp Ophthalmol. 2018	30043267									0	Bio-imaging	0	3.535	Yes	Yes	Yes	Yes	Can't tell	Yes	Can't tell	Yes	Yes	Can't tell	Yes	8/11
302	IGF1	high myopia	https://pubmed.ncbi.nlm.nih.gov/22332214/	Nucleic Acids-Based Biomarker	IGF1 haplotypes are associated with genetic susceptibility to high myopia in Chinese adults, whereas IGFBP3 and IGFBP4 are unlikely to be important in the genetic predisposition to high myopia.	China, Asia	Asian	300		18-45		DNA	Twenty-one tag SNPs were selected from these candidate genes and were genotyped. Genotype data were analyzed by logistic regression. Multiple comparisons were corrected by running 15 000 permutations of case-control status.	For sliding windows showing significant association with high myopia, conditional logistic regression analysis implemented within PLINK was used to identify the SNPs contributing independent effects to the association and to identify a subset of SNPs that could explain the association for haplotypes composed of a larger set of SNPs.	prediction	IGF1 haplotypes are associated with genetic susceptibility to high myopia in Chinese adults, whereas IGFBP3 and IGFBP4 are unlikely to be important in the genetic predisposition to high myopia.	Mak JY et al.Arch Ophthalmol. 2012	22332214		https://version-11-0b.string-db.org/cgi/network?networkId=bgV01bPQm0T7	https://reactome.org/content/detail/R-HSA-2428924		https://www.uniprot.org/uniprot/A0A2Y9FUI1	https://www.ncbi.nlm.nih.gov/gene/3479	IGF1		0	DNA	18	Uncollected	Yes	Yes	Yes	Yes	Can't tell	Yes	Can't tell	Can't tell	Yes	Can't tell	Yes	7/11
304	axial length (AL)	subfoveal choroidal thickness (SFCT)	https://pubmed.ncbi.nlm.nih.gov/29843668/	Bio-imaging	SFCT was inversely correlated with increasing age, spherical equivalent and axial length, with axial length as the most significant predictor of SFCT, in adult highly myopic eyes.	China, Asia	Asian	312	98/214	18-88		Tissue	Correlations among the four biometric factors were analyzed. Linear correlation was performed to analyze the predictors of SFCT.	A cohort of 312 eyes from 312 adults (98 men) was enrolled. Statistical analysis showed that axial length (R = - 0.592), spherical equivalent (R = - 0.471), and age (R = - 0.296) were significantly correlated with SFCT (P < 0.001). No significant correlation was found between age and axial length, or age and spherical equivalent. Partial correlation with controlled age confirmed that axial length…	prediction	SFCT was inversely correlated with increasing age, spherical equivalent and axial length, with axial length as the most significant predictor of SFCT, in adult highly myopic eyes.	Liu B et al.BMC Ophthalmol. 2018	29843668									0	Bio-imaging	13	2.086	Yes	Yes	Yes	Yes	Can't tell	Yes	Can't tell	Yes	Yes	Can't tell	Yes	8/11
305	HGF	myopia	https://pubmed.ncbi.nlm.nih.gov/19471602/	Nucleic Acids-Based Biomarker	Hepatocyte growth factor (HGF) and hepatocyte growth factor receptor (C-MET) genes have previously been reported to be associated with myopia in Asian family-based and case-control association studies, respectively. We examined whether these genes were associated with myopia in a Caucasian family dataset biased towards high myopia.		Caucasian, European	649				DNA	Genotyping was performed with tagging single nucleotide polymorphisms (SNPs) for each candidate gene using Taqman™ allelic discrimination assays. The data were analyzed with two family-based association methods, the pedigree disequilibrium test (PDT) and the association in the presence of linkage (APL) test.	Statistical significance for PDT, genotypic PDT and APL tests was defined as a p-value ≤0.05 with subsequent Bonferroni correction for multiple testing (=0.05/number of markers tested), 0.0125 for HGF and 0.008 for C-MET. Two and three-marker sliding window for haplotype association tests were performed using APL. For the global test statistic generated by haplotype association testing, a p-value…	prediction	This study supports a strong association between the mild to moderate myopia group and the HGF SNP rs3735520 and the HGF haplotypes rs2286194-rs3735520-rs17501108 and rs12536657-rs2286194, and a moderate association of the extreme high myopia with rs2286194. C-MET polymorphism statistical associations with myopia in an Asian study were not replicated in our Caucasian cohort. HGF may be a potentia…	Yanovitch T et al.Mol Vis. 2009	19471602		https://version-11-0b.string-db.org/cgi/network?networkId=bO0oDggf9H6J	https://reactome.org/content/detail/R-HSA-8875791	https://www.genome.jp/entry/N00043	https://www.uniprot.org/uniprot/A0A096N1S5	https://www.ncbi.nlm.nih.gov/gene/3082	HGF		0	DNA	30	2.711	Yes	Yes	Yes	Yes	Can't tell	Yes	Can't tell	Yes	Yes	Can't tell	Yes	8/11
306	HGF	myopia	https://pubmed.ncbi.nlm.nih.gov/19471602/	Nucleic Acids-Based Biomarker	Hepatocyte growth factor (HGF) and hepatocyte growth factor receptor (C-MET) genes have previously been reported to be associated with myopia in Asian family-based and case-control association studies, respectively. We examined whether these genes were associated with myopia in a Caucasian family dataset biased towards high myopia.		Caucasian, European	649				DNA	Genotyping was performed with tagging single nucleotide polymorphisms (SNPs) for each candidate gene using Taqman™ allelic discrimination assays. The data were analyzed with two family-based association methods, the pedigree disequilibrium test (PDT) and the association in the presence of linkage (APL) test.	Statistical significance for PDT, genotypic PDT and APL tests was defined as a p-value ≤0.05 with subsequent Bonferroni correction for multiple testing (=0.05/number of markers tested), 0.0125 for HGF and 0.008 for C-MET. Two and three-marker sliding window for haplotype association tests were performed using APL. For the global test statistic generated by haplotype association testing, a p-value…	prediction	This study supports a strong association between the mild to moderate myopia group and the HGF SNP rs3735520 and the HGF haplotypes rs2286194-rs3735520-rs17501108 and rs12536657-rs2286194, and a moderate association of the extreme high myopia with rs2286194. C-MET polymorphism statistical associations with myopia in an Asian study were not replicated in our Caucasian cohort. HGF may be a potentia…	Yanovitch T et al.Mol Vis. 2009	19471602		https://version-11-0b.string-db.org/cgi/network?networkId=bO0oDggf9H6J	https://reactome.org/content/detail/R-HSA-8875791	https://www.genome.jp/entry/N00043	https://www.uniprot.org/uniprot/A0A096N1S5	https://www.ncbi.nlm.nih.gov/gene/3082	HGF		0	DNA	30	2.711	Yes	Yes	Yes	Yes	Can't tell	Yes	Can't tell	Yes	Yes	Can't tell	Yes	8/11
307	HGF	myopia	https://pubmed.ncbi.nlm.nih.gov/19471602/	Nucleic Acids-Based Biomarker	Hepatocyte growth factor (HGF) and hepatocyte growth factor receptor (C-MET) genes have previously been reported to be associated with myopia in Asian family-based and case-control association studies, respectively. We examined whether these genes were associated with myopia in a Caucasian family dataset biased towards high myopia.		Caucasian, European	649				DNA	Genotyping was performed with tagging single nucleotide polymorphisms (SNPs) for each candidate gene using Taqman™ allelic discrimination assays. The data were analyzed with two family-based association methods, the pedigree disequilibrium test (PDT) and the association in the presence of linkage (APL) test.	Statistical significance for PDT, genotypic PDT and APL tests was defined as a p-value ≤0.05 with subsequent Bonferroni correction for multiple testing (=0.05/number of markers tested), 0.0125 for HGF and 0.008 for C-MET. Two and three-marker sliding window for haplotype association tests were performed using APL. For the global test statistic generated by haplotype association testing, a p-value…	prediction	This study supports a strong association between the mild to moderate myopia group and the HGF SNP rs3735520 and the HGF haplotypes rs2286194-rs3735520-rs17501108 and rs12536657-rs2286194, and a moderate association of the extreme high myopia with rs2286194. C-MET polymorphism statistical associations with myopia in an Asian study were not replicated in our Caucasian cohort. HGF may be a potentia…	Yanovitch T et al.Mol Vis. 2009	19471602		https://version-11-0b.string-db.org/cgi/network?networkId=bO0oDggf9H6J	https://reactome.org/content/detail/R-HSA-8875791	https://www.genome.jp/entry/N00043	https://www.uniprot.org/uniprot/A0A096N1S5	https://www.ncbi.nlm.nih.gov/gene/3082	HGF		0	DNA	30	2.711	Yes	Yes	Yes	Yes	Can't tell	Yes	Can't tell	Yes	Yes	Can't tell	Yes	8/11
308	a bullous configuration	macula-on detachments	https://pubmed.ncbi.nlm.nih.gov/28551879/	Bio-imaging	For the first time in a prospective trial, a bullous configuration was found to be a highly significant predictor for progression in macula-on detachments. Our data support prompt surgery in patients diagnosed with bullous macula-on RRD.			116	48/68	58.7±11.7	ALL	Tissue	Relevant factors analyzed included age, time delay until surgery, lens status, myopia, the detachment's location and configuration as well as number, size and type of retinal breaks. Eyes underwent optical coherence tomography to detect macular detachment. A multivariate analysis was performed to investigate the effect of several factors in the progression of retinal detachment.	A total of 116 eyes of 116 patients were included. Mean time delay between admission and surgery was 1.8 ± 1.4 days. Progression was observed in 19.8% of the eyes. Of those, 47.8% presented macular detachment. Ten of the 11 (90.9%) eyes presenting progression involving the macula also exhibited a bullous configuration, which was the only parameter that correlated significantly with detachment pro…	prediction	For the first time in a prospective trial, a bullous configuration was found to be a highly significant predictor for progression in macula-on detachments. Our data support prompt surgery in patients diagnosed with bullous macula-on RRD.	Callizo J et al.Graefes Arch Clin Exp Ophthalmol. 2017	28551879									0	Bio-imaging	9	3.535	Yes	Yes	Yes	Yes	Yes	Can't tell	Can't tell	Yes	Can't tell	Yes	Yes	8/11
309	choroidal thickness	myopia	https://pubmed.ncbi.nlm.nih.gov/22466466/	Bio-imaging		Japan, Asia	Asian; American	86		57±18.1; 46.8±14.7		Tissue	Consecutive patients with high myopia (≥6 diopters [D]) with no other pathology such as lacquer cracks in the fovea, choroidal neovascularization, or myopic macular schisis, were evaluated.	In each group, the subfoveal choroidal thickness showed a significant inverse correlation with age and myopic refractive spherical equivalent. The subfoveal choroidal thickness was inversely correlated with logarithm of the minimum angle of resolution visual acuity (P = 0.041, New York group; P = 0.001, Japan group). The only significant predictor in the pooled data for logarithm of the minimum a…	prediction	Choroidal thickness in high myopia is inversely correlated with increasing age and myopic refractive error and is an important predictor of visual acuity. Given that myopia is increasing worldwide, these findings may have epidemiologic significance.	Nishida Y et al.Retina. 2012	22466466									0	Bio-imaging	57	3.975	Yes	Yes	Yes	Yes	Can't tell	Yes	Can't tell	Yes	Yes	Can't tell	Yes	8/11
310	anterior lamina cribrosa surface tilt	glaucoma	https://pubmed.ncbi.nlm.nih.gov/28221329/	Bio-imaging	We measured the angle of anterior LC surface tilt against Bruch’s membrane opening from optical coherence tomography images at the center of the clinical optic disc margin.	Korea, Asia	Asian	102	66/36	47.90±9.26 (33-66); 47.19±9.67(30-68)		Tissue	Comprehensive ophthalmic examination including spectral-domain optical coherence tomography were performed.	The degree of myopia and all optic nerve head morphologic parameters were not significantly different between the 2 groups. However, |α| and |β| were significantly larger in the glaucoma group (all P<0.001), and significances were maintained in multivariate analysis (P<0.001).	prediction	Larger anterior LC surface tilt angles were related to the presence of glaucoma in normal-pressure myopic eyes. Angulation of the LC against Bruch's membrane opening plane might be associated with increased glaucoma susceptibility in myopic eyes. Further investigations are warranted before clinical utilization of LC tilt as glaucoma susceptibility biomarker.	Lee EJ et al. J Glaucoma. 2017	28221329									0	Bio-imaging	0	2.29	Yes	Yes	Yes	Yes	Yes	Can't tell	Can't tell	Yes	Can't tell	Yes	Yes	8/11
314	microcirculation deep within the PPA	normal-tension glaucoma (NTG)	https://pubmed.ncbi.nlm.nih.gov/29171726/	Metabolite	Peripapillary chorioretinal atrophy (PPA)-CI was associated with temporal MT, ageing, bradycardia, axial length elongation and changes in central retinal structure and visual function in patients with NTG and myopic disc.	Japan, Asia	Asian	120	50/70	55.5±8.0; 59.1± 9.3		Tissue	Peripapillary chorioretinal atrophy (PPA) area and PPA superficial choroidal image intensity (PPA-CI) were calculated with image j software. Clinical characteristics, laser speckle flowgraphy-measured mean blur rate in the temporal tissue area (temporal MT), the central thresholds (the averaged standard automated perimetry-measured visual field thresholds in the four paracentral points) and 3D-OC…	Additionally, we measured cpRNFLT in the four quadrants (i.e. temporal, nasal, superior and inferior) and determined the correlation with PPA-CI. The results were as follows: PPA-CI versus temporal cpRNFLT, r = 0.57, p < 0.0001; PPA-CI versus nasal cpRNFLT, r = 0.45, p < 0.0001; PPA-CI versus superior cpRNFLT, r = 0.12, p = 0.25; and PPA-CI versus inferior cpRNFLT, r = 0.37, p = 0.0002 (data not …	prediction	Peripapillary chorioretinal atrophy (PPA)-CI was associated with temporal MT, ageing, bradycardia, axial length elongation and changes in central retinal structure and visual function in patients with NTG and myopic disc. Thus, microcirculation deep within the PPA zone might be a clinically useful biomarker of PFS in NTG.	Kiyota N et al.Acta Ophthalmol. 2018	29171726									0	Metabolite	6	3.988	Yes	Yes	Yes	Yes	Can't tell	Yes	Can't tell	Yes	Yes	Can't tell	Yes	8/11
316	MYP1	myopia	https://pubmed.ncbi.nlm.nih.gov/21357393/	Nucleic Acids-Based Biomarker		India, Asia	Asian	70		4-6	ALL	chromosome	genotyping	Marker DXYS154, which is located within the pseudoautosomal region in distal Xq28 (PAR2; pseudoautosomal region 2), gave a combined maximum LOD score of 5.3 at = 0 under an autosomal recessive model. Other markers in the region (near but not within the PAR2 region) that showed no recombination with the phenotype in both the families included DXS1108, DXS8087, and F8i13.	prediction	Observation of recombination in family UR006 refined the disease locus to a ∼1.25-Mb region flanked by the proximal marker DXS1073 and distal marker DXYS154. Mutation search in exons and splice junctions of candidate genes CTAG2, GAB3, MPP1, F8Bver, FUNDC2, VBP1, RAB39B, CLIC2, TMLHE, SYBL, IL9R, SPRY3, and CXYorf1 did not detect a pathogenic or predisposing variant.	Ratnamala U,et al. Invest Ophthalmol Vis Sci. 2011	21357393							MYP1		0	DNA	12	4.925	Yes	Yes	Yes	Yes	Can't tell	Yes	Can't tell	Yes	Yes	Can't tell	Yes	8/11
318	18p11.31	myopia	https://pubmed.ncbi.nlm.nih.gov/15980214/	Nucleic Acids-Based Biomarker		America	European	31			ALL	chromosome	genotyping	Fine-point mapping with an additional nine custom-made and five commercial markers yielded a maximum two-point lod score of 5.67 at marker D2S2348. Results of multipoint analysis indicate that the 1-unit support intervals for this new locus spans approximately 9.1 cM from (238.7 to 247.8 cM) on the chromosome 2 genetic map at q37.1.	prediction	A novel locus for AD high-grade myopia has been determined, providing further evidence of genetic heterogeneity for this disorder.	Paluru PC,et al.Invest Ophthalmol Vis Sci. 2005	15980214									0	Genetic locus	54	4.925	Yes	Yes	Yes	Yes	Can't tell	Yes	Can't tell	Yes	Yes	Can't tell	Yes	8/11
319	12q21-q23	myopia	https://pubmed.ncbi.nlm.nih.gov/15980214/	Nucleic Acids-Based Biomarker		America	European	31			ALL	chromosome	genotyping	Fine-point mapping with an additional nine custom-made and five commercial markers yielded a maximum two-point lod score of 5.67 at marker D2S2348. Results of multipoint analysis indicate that the 1-unit support intervals for this new locus spans approximately 9.1 cM from (238.7 to 247.8 cM) on the chromosome 2 genetic map at q37.1.	prediction	A novel locus for AD high-grade myopia has been determined, providing further evidence of genetic heterogeneity for this disorder.	Paluru PC,et al.Invest Ophthalmol Vis Sci. 2005	15980214									0	Genetic locus	54	4.925	Yes	Yes	Yes	Yes	Can't tell	Yes	Can't tell	Yes	Yes	Can't tell	Yes	8/11
320	17q21-q23	myopia	https://pubmed.ncbi.nlm.nih.gov/15980214/	Nucleic Acids-Based Biomarker		America	European	31			ALL	chromosome	genotyping	Fine-point mapping with an additional nine custom-made and five commercial markers yielded a maximum two-point lod score of 5.67 at marker D2S2348. Results of multipoint analysis indicate that the 1-unit support intervals for this new locus spans approximately 9.1 cM from (238.7 to 247.8 cM) on the chromosome 2 genetic map at q37.1.	prediction	A novel locus for AD high-grade myopia has been determined, providing further evidence of genetic heterogeneity for this disorder.	Paluru PC,et al.Invest Ophthalmol Vis Sci. 2005	15980214									0	Genetic locus	54	4.925	Yes	Yes	Yes	Yes	Can't tell	Yes	Can't tell	Yes	Yes	Can't tell	Yes	8/11
321	7q36	myopia	https://pubmed.ncbi.nlm.nih.gov/15980214/	Nucleic Acids-Based Biomarker		America	European	31			ALL	chromosome	genotyping	Fine-point mapping with an additional nine custom-made and five commercial markers yielded a maximum two-point lod score of 5.67 at marker D2S2348. Results of multipoint analysis indicate that the 1-unit support intervals for this new locus spans approximately 9.1 cM from (238.7 to 247.8 cM) on the chromosome 2 genetic map at q37.1.	prediction	A novel locus for AD high-grade myopia has been determined, providing further evidence of genetic heterogeneity for this disorder.	Paluru PC,et al.Invest Ophthalmol Vis Sci. 2005	15980214									0	Genetic locus	54	4.925	Yes	Yes	Yes	Yes	Can't tell	Yes	Can't tell	Yes	Yes	Can't tell	Yes	8/11
327	percent tissue altered	myopia	https://pubmed.ncbi.nlm.nih.gov/24727263/	Bio-imaging				104			ALL	Tissue	relevant indicators evaluating	In the ectasia group, percent tissue altered ≥40 was the most prevalent factor (97%), followed by age <30 years (63%), residual stromal bed ≤300 μm (57%), and ectasia risk score ≥ 3 (43%) (P < .001 for all). Percent tissue altered ≥ 40 had the highest odds ratio (223), followed by residual stromal bed ≤ 300 μm (74) and ectasia risk score ≥ 4 (8). Stepwise logistic regression revealed percent tiss…	prognosis	Percent tissue altered at the time of LASIK was significantly associated with the development of ectasia in eyes with normal preoperative topography and was a more robust indicator of risk than all other variables in this patient population.	Santhiago MR,et al.Am J Ophthalmol. 2014	24727263									0	Bio-imaging	36	5.488	Yes	Yes	Yes	Yes	Can't tell	Yes	Can't tell	Yes	Yes	Yes	Yes	9/11
328	PAX6	myopia	https://pubmed.ncbi.nlm.nih.gov/17948041/	Nucleic Acids-Based Biomarker		Taiwan, China, Asia	Asian	273			ALL	chromosome	genotyping	No significant difference in genotype and allelic frequency at this position between the study and control groups was detected. However, there was a significantly higher frequency of the CC genotype in extremely myopic (greater than -10 D) patients (P<0.001, odds ratio (OR=5.265), confidence interval (CI=2.0342-13.626)). Furthermore, there was a higher frequency of the C allele in the extreme myo…	prediction	The elevated frequency of the CC genotype within the extreme myopia group indicated that the CC genotype could act as a genetic marker, identifying patients predisposed to develop extreme myopia. Varied expression of this genotype may contribute to the genetic predisposition to high myopia in Chinese Taiwanese.	Tsai YY, et al.Eye (Lond). 2008	17948041							PAX6		0	DNA	14	4.456	Yes	Yes	Yes	Yes	Can't tell	Yes	Can't tell	Yes	Yes	Yes	Yes	9/11
329	corneal deformation characteristics	myopia	https://pubmed.ncbi.nlm.nih.gov/34044695/	Bio-imaging		Tianjin, China, Asia	Asian	1063		23.81±5.68	ALL	Tissue	imaging technology	A total of 2,126 eyes from 1,063 patients with a mean age of 23.81 ± 5.68 years were enrolled. The left and right eyes were analyzed separately. After PSM analysis, logistic regression indicated that the peak distance was a significant indicator for high myopia in both eye models (left: odds ratio [OR] = 1.978, 95% CI: 1.303 to 3.004; right: OR = 2.089, 95% CI: 1.362 to 3.202; P < .001). The maxi…	diagnosis	Eyes with high myopia exhibited larger deformation and deflection amplitude compared to eyes with low myopia. The high distance between bending points of the cornea at the highest concavity (peak distance) may be a feature of high myopia.	Ma J, Wang Y,et al. J Refract Surg. 2021	34044695									0	Bio-imaging	2	3.255	Yes	Yes	Yes	Yes	Yes	Can't tell	Can't tell	Yes	Yes	Yes	Yes	9/11
330	mean cycloplegic	myopia	https://pubmed.ncbi.nlm.nih.gov/10440246/	Bio-imaging		America	American	554		8.60±0.53	ALL	Tissue	imaging technology	Refractive error, axial length, Gullstrand lens and pod corneal power were all significant predictive factors for the onset of juvenile myopia. The best single predictor of future myopia onset in the right eye was the right eye's cycloplegic autorefraction spherical refractive error value (mean sphere across 10 readings) at baseline. For a cut point of less than +0.75 D hyperopia in the third gra…	prediction	Onset of juvenile myopia can be predicted with moderate accuracy using the mean cycloplegic, spherical refractive error in the third grade. Measurement of other ocular components at this age improves predictive ability, albeit incrementally. Further improvements in the prediction of myopia onset will require the use of longitudinal data in addition to one-time measurement of refractive error and …	Zadnik K,et al.Invest Ophthalmol Vis Sci. 1999	10440246									0	Bio-imaging	33	4.925	Yes	Yes	Yes	Yes	Yes	Yes	Can't tell	Can't tell	Can't tell	Can't tell	Yes	7/11
331	spherical refractive error	myopia	https://pubmed.ncbi.nlm.nih.gov/10440246/	Bio-imaging		America	American	554		8.60±0.53 years	ALL	Tissue	imaging technology	Refractive error, axial length, Gullstrand lens and pod corneal power were all significant predictive factors for the onset of juvenile myopia. The best single predictor of future myopia onset in the right eye was the right eye's cycloplegic autorefraction spherical refractive error value (mean sphere across 10 readings) at baseline. For a cut point of less than +0.75 D hyperopia in the third gra…	prediction	Onset of juvenile myopia can be predicted with moderate accuracy using the mean cycloplegic, spherical refractive error in the third grade. Measurement of other ocular components at this age improves predictive ability, albeit incrementally. Further improvements in the prediction of myopia onset will require the use of longitudinal data in addition to one-time measurement of refractive error and …	Zadnik K,et al.Invest Ophthalmol Vis Sci. 1999	10440246									0	Bio-imaging	33	4.925	Yes	Yes	Yes	Yes	Yes	Yes	Can't tell	Can't tell	Can't tell	Can't tell	Yes	7/11
332	the grating acuity	refractive error	https://pubmed.ncbi.nlm.nih.gov/15665344/	Bio-imaging		UK, Europe	European	85			ALL	tissue	imaging technology	Grating acuity score > or =2 cycles/degree (c/d) at 6 months was predictive of optotype acuity > or =6/9 in 69% of eyes and a score <2 c/d at 6 months was predictive of acuity < 6/9 in 88% of eyes. Eyes with subthreshold stage 3 ROP were twice as likely to have VA of 6/9 or better at 36 months than the treated eyes. The mean spherical equivalent refractive error at 36 months was -6.5 dioptres (D)…	prognosis	In this study, the grating acuity at 6 months was a good predictor of the 3 year optotype acuity in all groups. Eyes with spontaneously regressed subthreshold stage 3 ROP were associated with better vision at 3 years of age and a lesser degree of myopia compared to the treated groups. Strabismus developed predominantly in the treated groups and was frequently associated with neurological damage a…	Sahni J,et al. Br J Ophthalmol. 2005	15665344									0	Bio-imaging	19	5.908	Yes	Yes	Yes	Yes	Yes	Yes	Yes	Yes	Yes	Yes	Yes	11/11
334	PDGFRA	myopia	https://pubmed.ncbi.nlm.nih.gov/33979260/	Nucleic Acids-Based Biomarker		China, Asia	Asian	2101			ALL	chromosome	genotyping	Joint additive effect analysis showed that MTOR rs74225573 paired with PDGFRA rs2114039 (P = .009, odds ratio (OR) = 4.91) or CMPK1 rs17103186 (P = .002, OR = 13.03) were significantly associated with higher risk in mild myopia. Critically, mild myopia subjects had significantly higher frequency in MTOR rs74225573 C allele than high myopia subjects (P = .003), especially in male subjects (P = .00…	prediction	This study revealed that male high myopia subjects are more prone to carry CC-related MTOR rs74225573 T allele, whereas mild myopia subjects are prone to carry the C allele. MTOR rs7422573 variant could be a genetic marker to differentiate mild from high myopia in risk assessment.	Yuan XL,et al.Ophthalmic Genet. 2021	33979260							PDGFRA		0	DNA	0	1.274	Yes	Yes	Yes	Yes	Can't tell	Yes	Can't tell	Yes	Yes	Can't tell	Yes	8/11
335	MTOR	myopia	https://pubmed.ncbi.nlm.nih.gov/33979260/	Nucleic Acids-Based Biomarker		China, Asia	Asian	2101			ALL	chromosome	genotyping	Joint additive effect analysis showed that MTOR rs74225573 paired with PDGFRA rs2114039 (P = .009, odds ratio (OR) = 4.91) or CMPK1 rs17103186 (P = .002, OR = 13.03) were significantly associated with higher risk in mild myopia. Critically, mild myopia subjects had significantly higher frequency in MTOR rs74225573 C allele than high myopia subjects (P = .003), especially in male subjects (P = .00…	prediction	This study revealed that male high myopia subjects are more prone to carry CC-related MTOR rs74225573 T allele, whereas mild myopia subjects are prone to carry the C allele. MTOR rs7422573 variant could be a genetic marker to differentiate mild from high myopia in risk assessment.	Yuan XL,et al.Ophthalmic Genet. 2021	33979260							MTOR		0	DNA	0	1.274	Yes	Yes	Yes	Yes	Can't tell	Yes	Can't tell	Yes	Yes	Can't tell	Yes	8/11
336	WNT7B	myopia	https://pubmed.ncbi.nlm.nih.gov/33979260/	Nucleic Acids-Based Biomarker		China, Asia	Asian	2101			ALL	chromosome	genotyping	Joint additive effect analysis showed that MTOR rs74225573 paired with PDGFRA rs2114039 (P = .009, odds ratio (OR) = 4.91) or CMPK1 rs17103186 (P = .002, OR = 13.03) were significantly associated with higher risk in mild myopia. Critically, mild myopia subjects had significantly higher frequency in MTOR rs74225573 C allele than high myopia subjects (P = .003), especially in male subjects (P = .00…	prediction	This study revealed that male high myopia subjects are more prone to carry CC-related MTOR rs74225573 T allele, whereas mild myopia subjects are prone to carry the C allele. MTOR rs7422573 variant could be a genetic marker to differentiate mild from high myopia in risk assessment.	Yuan XL,et al.Ophthalmic Genet. 2021	33979260							WNT7B		0	DNA	0	1.274	Yes	Yes	Yes	Yes	Can't tell	Yes	Can't tell	Yes	Yes	Can't tell	Yes	8/11
337	CMPK1	myopia	https://pubmed.ncbi.nlm.nih.gov/33979260/	Nucleic Acids-Based Biomarker		China, Asia	Asian	2101			ALL	chromosome	genotyping	Joint additive effect analysis showed that MTOR rs74225573 paired with PDGFRA rs2114039 (P = .009, odds ratio (OR) = 4.91) or CMPK1 rs17103186 (P = .002, OR = 13.03) were significantly associated with higher risk in mild myopia. Critically, mild myopia subjects had significantly higher frequency in MTOR rs74225573 C allele than high myopia subjects (P = .003), especially in male subjects (P = .00…	prediction	This study revealed that male high myopia subjects are more prone to carry CC-related MTOR rs74225573 T allele, whereas mild myopia subjects are prone to carry the C allele. MTOR rs7422573 variant could be a genetic marker to differentiate mild from high myopia in risk assessment.	Yuan XL,et al.Ophthalmic Genet. 2021	33979260							CMPK1		0	DNA	0	1.274	Yes	Yes	Yes	Yes	Can't tell	Yes	Can't tell	Yes	Yes	Can't tell	Yes	8/11
338	RBP3	myopia	https://pubmed.ncbi.nlm.nih.gov/33979260/	Nucleic Acids-Based Biomarker		China, Asia	Asian	2101			ALL	chromosome	genotyping	Joint additive effect analysis showed that MTOR rs74225573 paired with PDGFRA rs2114039 (P = .009, odds ratio (OR) = 4.91) or CMPK1 rs17103186 (P = .002, OR = 13.03) were significantly associated with higher risk in mild myopia. Critically, mild myopia subjects had significantly higher frequency in MTOR rs74225573 C allele than high myopia subjects (P = .003), especially in male subjects (P = .00…	prediction	This study revealed that male high myopia subjects are more prone to carry CC-related MTOR rs74225573 T allele, whereas mild myopia subjects are prone to carry the C allele. MTOR rs7422573 variant could be a genetic marker to differentiate mild from high myopia in risk assessment.	Yuan XL,et al.Ophthalmic Genet. 2021	33979260							RBP3		0	DNA	0	1.274	Yes	Yes	Yes	Yes	Can't tell	Yes	Can't tell	Yes	Yes	Can't tell	Yes	8/11
340	axial length/corneal radius ratio	refractive error	https://pubmed.ncbi.nlm.nih.gov/15286900/	Bio-imaging				193		22-27	ALL	tissue	imaging technology	The value of AL/CR obtained was 2.98 (SD 0.69) for emmetropes, 2.89 (SD 0.87) for hyperopes, 3.01 (SD 0.07) in low myopias, 3.10 (SD 0.11) in moderate myopias and 3.23 (SD 0.12) in high myopias. The AL/CR ratio showed a higher correlation with the refractive error. Besides, all the refractive groups were observed to have lower CE values as the AL/CR increased. This tendency is statistically signi…	prediction	The ratio AL/CR is the most important parameter and the best predictor of the refractive state of the human eye. It provides important information on how best to determine the degree of emmetropization given by the crystalline, decreasing its power and the ACD in concordance with the LA. A value for the ratio AL/CR above 3.00 could be considered as a risk factor for the development of myopia in e…	Yebra-Pimentel E,Arch Soc Esp Oftalmol. 2004	15286900									0	Bio-imaging	6	Uncollected	Yes	Yes	Yes	Yes	Can't tell	Yes	Can't tell	Yes	Yes	Can't tell	Yes	8/11
342	peripapillary detachment in pathologic myopia (PDPM)	myopia	https://pubmed.ncbi.nlm.nih.gov/16401784/	Bio-imaging		Japan, Asia	Asian	324	109/215	49.0±16.8(7-85)	ALL	tissue	imaging technology	Peripapillary detachment in pathologic myopia was identified in 31 of 632 highly myopic eyes (4.9%). The optical coherence tomographic scan across the PDPM lesion revealed a localized detachment of retinal pigment epithelium adjacent to the optic nerve. Although PDPM was always situated adjacent to the inferior edge of the optic disc, in some patients it surrounded almost the entire optic disc. T…	prediction	The findings of this study indicate that PDPM is not uncommon among highly myopic eyes. Although its pathogenesis and pathologic significance require further classification, PDPM might be another indicator of visual field defects in high myopia.	Shimada N,et al.Arch Ophthalmol. 2006	16401784									0	Bio-imaging	21	Uncollected	Yes	Yes	Yes	Yes	Can't tell	Yes	Can't tell	Yes	Yes	Can't tell	Yes	8/11
344	preoperative intraocular pressure (IOP)	myopia	https://pubmed.ncbi.nlm.nih.gov/16008906/	Bio-imaging		China, Asia	Asian	34			ALL	tissue	imaging technology	The ACD before the surgery and 1 week, 1 month and 3 months after the surgery was (3.2448 +/- 0.2806), (3.2770 +/- 0.2810), (3.2579 +/- 0.2932) and (3.2651 +/- 0.2875) mm, respectively. The PBFS at that time was (6.5095 +/- 0.2177), (6.3731 +/- 0.2127), (6.4257 +/- 0.2358) and (6.4354 +/- 0.2266) mm, respectively. The posterior corneal irregularity at 5 diameters zone was 0.622 +/- 0.142, 0.978 +…	prognosis	The posterior corneal surface after LASIK become steeper and more irregular and remains stable in three months after the surgery. Eyes with thinner corneas and higher myopia requiring more ablation are more predisposed to the changes of posterior corneal surface. The results of the present study should not be used in extremely high degree myopia. A study using a larger group of patients with a lo…	Du CX,Zhonghua Yan Ke Za Zhi. 2005	16008906									0	Bio-imaging	2	Uncollected	Yes	Yes	Yes	Yes	Yes	Yes	Yes	Yes	Yes	Yes	Yes	11/11
345	preoperative corneal thickness	myopia	https://pubmed.ncbi.nlm.nih.gov/16008906/	Bio-imaging		China, Asia	Asian	34			ALL	tissue	imaging technology	The ACD before the surgery and 1 week, 1 month and 3 months after the surgery was (3.2448 +/- 0.2806), (3.2770 +/- 0.2810), (3.2579 +/- 0.2932) and (3.2651 +/- 0.2875) mm, respectively. The PBFS at that time was (6.5095 +/- 0.2177), (6.3731 +/- 0.2128), (	prognosis	The posterior corneal surface after LASIK become steeper and more irregular and remains stable in three months after the surgery. Eyes with thinner corneas and higher myopia requiring more ablation are more predisposed to the changes of posterior corneal surface. The results of the present study should not be used in extremely high degree myopia. A study using a larger group of patients with a lo…	Du CX,Zhonghua Yan Ke Za Zhi. 2005	16008906									0	Bio-imaging	2	Uncollected	Yes	Yes	Yes	Yes	Yes	Yes	Yes	Yes	Yes	Yes	Yes	11/11
346	spherical equivalent correction	myopia	https://pubmed.ncbi.nlm.nih.gov/16008906/	Bio-imaging		China, Asia	Asian	34			ALL	tissue	imaging technology	The ACD before the surgery and 1 week, 1 month and 3 months after the surgery was (3.2448 +/- 0.2806), (3.2770 +/- 0.2810), (3.2579 +/- 0.2932) and (3.2651 +/- 0.2875) mm, respectively. The PBFS at that time was (6.5095 +/- 0.2177), (6.3731 +/- 0.2129), (_x0016_	prognosis	The posterior corneal surface after LASIK become steeper and more irregular and remains stable in three months after the surgery. Eyes with thinner corneas and higher myopia requiring more ablation are more predisposed to the changes of posterior corneal surface. The results of the present study should not be used in extremely high degree myopia. A study using a larger group of patients with a lo…	Du CX,Zhonghua Yan Ke Za Zhi. 2005	16008906									0	Bio-imaging	2	Uncollected	Yes	Yes	Yes	Yes	Yes	Yes	Yes	Yes	Yes	Yes	Yes	11/11
347	one-week postoperative corneal thickness	myopia	https://pubmed.ncbi.nlm.nih.gov/16008906/	Bio-imaging		China, Asia	Asian	34			ALL	tissue	imaging technology	The ACD before the surgery and 1 week, 1 month and 3 months after the surgery was (3.2448 +/- 0.2806), (3.2770 +/- 0.2810), (3.2579 +/- 0.2932) and (3.2651 +/- 0.2875) mm, respectively. The PBFS at that time was (6.5095 +/- 0.2177), (6.3731 +/- 0.2130), (⽐	prognosis	The posterior corneal surface after LASIK become steeper and more irregular and remains stable in three months after the surgery. Eyes with thinner corneas and higher myopia requiring more ablation are more predisposed to the changes of posterior corneal surface. The results of the present study should not be used in extremely high degree myopia. A study using a larger group of patients with a lo…	Du CX,Zhonghua Yan Ke Za Zhi. 2005	16008906									0	Bio-imaging	2	Uncollected	Yes	Yes	Yes	Yes	Yes	Yes	Yes	Yes	Yes	Yes	Yes	11/11
348	MYP2	myopia	https://pubmed.ncbi.nlm.nih.gov/15326098/	Nucleic Acids-Based Biomarker		UK, Europe	European	245			ALL	tissue	genotyping	Evidence of linkage was found for the MYP3 locus on 12q (two-point Zmax = 2.54, P = 0.0003 and multipoint hLOD = 1.08 at alpha = 0.24, P = 0.023 for marker D12S332; nonparametric linkage [NPL] = 1.49, P = 0.07 for marker D12S1607). For the 17q locus there was weak evidence of excess allele sharing and linkage under a recessive model (NPL = 1.34, P = 0.09 for marker D17S956; two-point hLOD = 1.24 …	prediction	These results suggest that the MYP3 locus on 12q could be responsible for high myopia in approximately 25% of the U.K. families showing apparent autosomal dominant transmission, but that the loci on 18p and 17q are less common causes. Thus, additional loci for high myopia are likely to be the cause of the majority of cases of high myopia in the United Kingdom.	Farbrother JE,Invest Ophthalmol Vis Sci. 2004	15326098							MYP2		0	DNA	35	4.925	Yes	Yes	Yes	Yes	Can't tell	Yes	Can't tell	Yes	Yes	Can't tell	Yes	8/11
349	12q (MYP3)	myopia	https://pubmed.ncbi.nlm.nih.gov/15326099/	Nucleic Acids-Based Biomarker		UK, Europe	European	245			ALL	tissue	genotyping	Evidence of linkage was found for the MYP3 locus on 12q (two-point Zmax = 2.54, P = 0.0003 and multipoint hLOD = 1.08 at alpha = 0.24, P = 0.023 for marker D12S332; nonparametric linkage [NPL] = 1.49, P = 0.07 for marker D12S1607). For the 17q locus there was weak evidence of excess allele sharing and linkage under a recessive model (NPL = 1.34, P = 0.09 for marker D17S956; two-point hLOD = 1.24 …	prediction	These results suggest that the MYP3 locus on 12q could be responsible for high myopia in approximately 25% of the U.K. families showing apparent autosomal dominant transmission, but that the loci on 18p and 17q are less common causes. Thus, additional loci for high myopia are likely to be the cause of the majority of cases of high myopia in the United Kingdom.	Farbrother JE,Invest Ophthalmol Vis Sci. 2004	15326098										DNA	35	4.925	Yes	Yes	Yes	Yes	Can't tell	Yes	Can't tell	Yes	Yes	Can't tell	Yes	8/11
350	17q	myopia	https://pubmed.ncbi.nlm.nih.gov/15326100/	Nucleic Acids-Based Biomarker		UK, Europe	European	245			ALL	tissue	genotyping	Evidence of linkage was found for the MYP3 locus on 12q (two-point Zmax = 2.54, P = 0.0003 and multipoint hLOD = 1.08 at alpha = 0.24, P = 0.023 for marker D12S332; nonparametric linkage [NPL] = 1.49, P = 0.07 for marker D12S1607). For the 17q locus there was weak evidence of excess allele sharing and linkage under a recessive model (NPL = 1.34, P = 0.09 for marker D17S956; two-point hLOD = 1.24 …	prediction	These results suggest that the MYP3 locus on 12q could be responsible for high myopia in approximately 25% of the U.K. families showing apparent autosomal dominant transmission, but that the loci on 18p and 17q are less common causes. Thus, additional loci for high myopia are likely to be the cause of the majority of cases of high myopia in the United Kingdom.	Farbrother JE,Invest Ophthalmol Vis Sci. 2004	15326098										DNA	35	4.925	Yes	Yes	Yes	Yes	Can't tell	Yes	Can't tell	Yes	Yes	Can't tell	Yes	8/11
351	central corneal thickness (CCT)	glaucoma	https://pubmed.ncbi.nlm.nih.gov/16778639/	Bio-imaging				140		57.0±15.7 (SD) years	ALL	tissue	imaging technology	Mean patient age was 57.0+/-15.7 (SD) years, and mean refractive error was -1.3+/-5.0 diopters. Intraclass correlation coefficients >0.75 indicated excellent agreement between the two observers for all ST measurements. There was a positive and significant correlation between CCT and ST1 (r=0.27, P=0.001) but not between CCT and ST2 (r=0.02, P=0.8), ST3 (r=0.06, P=0.5), refractive error (r=0.08, P…	prediction	CCT correlates with ST only at the scleral spur and is unrelated to refractive error or axial length. This study does not support the hypothesis that a thin CCT is a surrogate marker for abnormal scleral or laminar thickness as an independent cause of increased glaucoma risk.	Oliveira C, et al.J Glaucoma. 2006 Jun	16778639									0	Bio-imaging	23	2.29	Yes	Yes	Yes	Yes	Can't tell	Yes	Can't tell	Yes	Yes	Can't tell	Yes	8/11
353	percent tissue altered (PTA)	refractive error	https://pubmed.ncbi.nlm.nih.gov/34097113/	Eye measures		Israel, Asia		280		24.9(18-47)	OD	machine	retrospective study	The factors that remained significant were PTA (p < 0.001), CCT (p = 0.001), and posterior I-S ratio (p = 0.001). PTA alone accounted for 15% of the variance in posterior K changes in multivariate analysis.	prognosis	Preoperative CCT, posterior I-S ratio, and PTA were significantly associated with changes in posterior K after PRK. PTA was the strongest predictor of posterior corneal changes (p < 0.001).	Nemet, Achia et al. Graefe's archive for clinical and experimental ophthalmology = Albrecht von Graefes Archiv fur klinische und experimentelle Ophthalmologie.2021	34097113									0	Eye measures	2	3.535	Yes	Yes	Yes	Yes	Can't tell	Yes	Can't tell	Yes	Yes	Can't tell	Yes	8/11
354	disorganization of retinal inner layers (DRIL)	diabetic neuroretinal disease	https://pubmed.ncbi.nlm.nih.gov/30452602/	Eye measures				75				machine	statistical analysis	DRIL was identified in 9 of 57 diabetic subjects. DRIL subjects had higher body mass index and longer diabetes duration compared to diabetic subjects without DRIL (P = 0.03 and P = 0.009, respectively). Subjects with DRIL had reduced ETDRS visual acuity (P = 0.003), contrast sensitivity function (P = 0.0003), and SAP performance (PSD, P < 0.0001) compared to controls and diabetic subjects without…	prognosis	Following further longitudinal studies, DRIL may be a readily available and reliable structural biomarker for reduced retinal function in early diabetic neuroretinal disease.	Joltikov, Katherine A et al.Investigative ophthalmology & visual science vol. 2018	30452602									0	Eye measures	22	4.925	Yes	Yes	Yes	Yes	Can't tell	Yes	Can't tell	Yes	Yes	Can't tell	Yes	8/11
355	disorganization of retinal inner layers (DRIL)	diabetic macular edema (DME)	https://pubmed.ncbi.nlm.nih.gov/25058813/	Eye measures				96				machine	retrospective; longitudinal cohort study	Greater DRIL extent at baseline correlated with worse baseline VA (point estimate, 0.04; 95% CI, 0.02-0.05 per 100 µm; P < .001). An increase in DRIL during 4 months was associated with VA worsening at 8 months (point estimate, 0.03; 95% CI, 0.02-0.05 per 100 µm; P < .001). A multivariate model that included a 4-month change in VA, DRIL, and external limiting membrane disruption was predictive of…	prognosis	Disorganization of the retinal inner layers in the 1-mm foveal area is associated with VA, and change in DRIL predicts future change in VA. Early change in DRIL prospectively identifies eyes with a high likelihood of subsequent VA improvement or decline. Therefore, DRIL warrants further study as a robust, readily obtained, and noninvasive biomarker of future VA response in eyes with DME.	Sun, Jennifer K et al. JAMA ophthalmology vol.2014	25058813									0	Eye measures	146	8.253	Yes	Yes	Yes	Yes	Yes	Can't tell	Can't tell	Yes	Can't tell	Yes	Yes	8/11
356	parafoveal VD in the superficial layer at baseline	diabetic macular edema (DME)	https://pubmed.ncbi.nlm.nih.gov/31227330/	Bio-imaging		Taiwan, China, Asia	Asian	72				OCT angiography	retrospective; longitudinal study	Among all biomarkers, higher inner parafoveal VD in the superficial layer at baseline correlated most significantly with visual gain after treatment in the multiple regression model with adjustment for CRT and ellipsoid zone disruption (P < 0.001).	prognosis	For eyes with DME, parafoveal VD in the superficial layer at baseline was an independent predictor for visual improvement after the loading ranibizumab treatment.	Hsieh, Yi-Ting et al.Ophthalmology. Retina vol.2019	31227330									0	Bio-imaging	29	Uncollected	Yes	Yes	Yes	Yes	Yes	Yes	Can't tell	Yes	Yes	Yes	Yes	10/11
357	disorganization of retinal inner layers (DRIL)	retinal vein occlusion (RVO)	https://pubmed.ncbi.nlm.nih.gov/30286219/	Eye measures				147	72/75	68.9±13.1		machine		In the BRVO group but not the CRVO group, baseline DRIL was associated with lower baseline Early Treatment Diabetic Retinopathy Study (ETDRS) score (score of 66.7 for no DRIL vs 54.6 for DRIL, P = .002). Absence of DRIL at baseline in the CRVO/HRVO group correlated with greater VA gains at 6 months, adjusting for baseline VA (score change of 19.50 for no DRIL vs 12.72 for DRIL; P = .04). During 1…	prognosis	Baseline DRIL presence and DRIL burden changes with AVF therapy for macular edema secondary to RVO may be useful biomarkers of ETDRS score improvements.	Babiuch, Amy S et al.JAMA ophthalmology vol.2019	30286219									0	Eye measures	22	8.253	Yes	Yes	Yes	Yes	Yes	Yes	Yes	Yes	Yes	Yes	Yes	11/11
358	high-density lipoproteins (HDLs)	age related macular degeneration (AMD)	https://pubmed.ncbi.nlm.nih.gov/30315903/	Metabolite				32483				machine	pooled analysis of cross-sectional data	HDL was associated with an increased risk of AMD (odds ratio [OR], 1.21 per 1-mmol/l increase; 95% confidence interval [CI], 1.14-1.29), whereas triglycerides were associated with a decreased risk (OR, 0.94 per 1-mmol/l increase; 95% CI, 0.91-0.97).	diagnosis	Our study suggested that HDL cholesterol is associated with increased risk of AMD and that triglycerides are negatively associated. Both show the strongest association with early AMD and drusen.	Colijn, Johanna M et al.Ophthalmology vol.2019	30315903									0	Metabolite	42	14.277	Yes	Yes	Yes	Yes	Can't tell	Yes	Can't tell	Yes	Yes	Can't tell	Yes	8/11
359	triglycerides	age related macular degeneration (AMD)	https://pubmed.ncbi.nlm.nih.gov/30315903/	Metabolite				32483				machine	pooled analysis of cross-sectional data	HDL was associated with an increased risk of AMD (odds ratio [OR], 1.21 per 1-mmol/l increase; 95% confidence interval [CI], 1.14-1.29), whereas triglycerides were associated with a decreased risk (OR, 0.94 per 1-mmol/l increase; 95% CI, 0.91-0.97).	diagnosis	Our study suggested that HDL cholesterol is associated with increased risk of AMD and that triglycerides are negatively associated. Both show the strongest association with early AMD and drusen.	Colijn, Johanna M et al.Ophthalmology vol.2019	30315903									0	Metabolite	42	14.277	Yes	Yes	Yes	Yes	Can't tell	Yes	Can't tell	Yes	Yes	Can't tell	Yes	8/11
360	retinal hyperreflective foci	diabetic retinopathy (DR)	https://pubmed.ncbi.nlm.nih.gov/31356496/	Eye measures	Hyperreflective foci are small, well-circumscribed deposits that show high reflectance on SD-OCT and were first described by Bolz et al.			260				machine		Higher numbers of HF were found in patients with either stage of DME versus patients without DME (P < 0.001). A trend was observed between increasing numbers of HF and DR severity, although significance was only reached for moderate nonproliferative DR (P = 0.001) and proliferative DR (P = 0.019). Higher numbers of HF were associated with longer diabetes duration (P = 0.029), lower high-density l…	prognosis/treatment	The number of HF was associated with different stages of DR and DME severity. The associations between HF and clinical and morphological characteristics can be of use in further studies evaluating the role of HF as a biomarker for disease progression and treatment response.	Schreur, Vivian et al. Retina (Philadelphia, Pa.) vol.2020	31356496									0	Eye measures	9	3.975	Yes	Yes	Yes	Yes	Yes	Can't tell	Can't tell	Yes	Yes	Yes	Yes	9/11
361	retinal hyperreflective foci	diabetic macular edema (DME)	https://pubmed.ncbi.nlm.nih.gov/31356496/	Eye measures	Hyperreflective foci are small, well-circumscribed deposits that show high reflectance on SD-OCT and were first described by Bolz et al.			260				machine		Higher numbers of HF were found in patients with either stage of DME versus patients without DME (P < 0.001). A trend was observed between increasing numbers of HF and DR severity, although significance was only reached for moderate nonproliferative DR (P = 0.001) and proliferative DR (P = 0.019). Higher numbers of HF were associated with longer diabetes duration (P = 0.029), lower high-density l…	prognosis/treatment	The number of HF was associated with different stages of DR and DME severity. The associations between HF and clinical and morphological characteristics can be of use in further studies evaluating the role of HF as a biomarker for disease progression and treatment response.	Schreur, Vivian et al. Retina (Philadelphia, Pa.) vol.2020	31356496										Eye measures	9	3.975	Yes	Yes	Yes	Yes	Yes	Can't tell	Can't tell	Yes	Yes	Yes	Yes	9/11
362	ultra-widefield fluorescein angiography (UWFA)	diabetic macular edema (DME)	https://pubmed.ncbi.nlm.nih.gov/31877222/	Bio-imaging				38				machine	prospective clinical trial	Patients with an II greater than or equal to 50% at baseline had a poorer baseline visual acuity (VA) (60.1 ± 10.2 vs. 70.7 ± 9.0 letters; P = .005) and a worse MII (6.9 ± 25 vs. 56 ± 52%; P < .001). These patients gained significantly more vision at 48 weeks (8.3 ± 9.3 vs. 2.6 ± 5.9 letters; P = .03). At 48 weeks, there was no significant difference in VA of patients with an II greater or less t…	treatment	Patients with persistent DME treated with bevacizumab and worse II had poorer baseline VA, potentially due to worse macular ischemia. These patients had greater visual gain with similar final visual outcomes of those without marked peripheral ischemia subsequent to switching to aflibercept.	Bahrami, Bobak et al.Ophthalmic surgery, lasers & imaging retina vol.2019	31877222									0	Bio-imaging	2	1.296	Yes	Yes	Yes	Yes	Yes	Yes	Yes	Yes	Can't tell	Can't tell	Yes	9/11
363	microaneurysm turnover	diabetic retinopathy (DR)	https://pubmed.ncbi.nlm.nih.gov/29699981/	Eye measures				205				machine	Prospective study	From the eyes/patients in analysis, 27 eyes (17.1%) progressed to more advanced ETDRS (Early Treatment Diabetic Retinopathy Study) levels: 6 progressed to mild NPDR (level 35), 15 progressed to moderate NPDR (level 43), 5 progressed to moderately severe NPDR (level 47) and 1 progressed to high risk PDR (level 71). Worsening in ETDRS level is associated with phenotype C (p=0.005). From the 130 eye…	prognosis	Eyes in the initial stages of diabetic retinopathy show different phenotypes with different risks for progression to CIMO. In phenotype C, MA turnover correlates with ETDRS grading worsening and development of CIMO.	Pappuru, Rajeev K R et al.The British journal of ophthalmology vol. 2019	29699981									0	Eye measures	16	5.908	Yes	Yes	Yes	Yes	Yes	Can't tell	Can't tell	Yes	Can't tell	Yes	Yes	8/11
364	neutrophil/lymphocyte ratio	diabetic macular edema (DME)	https://pubmed.ncbi.nlm.nih.gov/32756784/	Other				120				blood	Cross-sectional study	The mean neutrophil/lymphocyte ratio of the diabetic macular edema and non-diabetic macular edema groups was higher than that of the control group, and the value of the diabetic macular edema group was higher than that of the non-diabetic macular edema group (p<0.001 in diabetic macular edema vs. control, p=0.04 in non-diabetic macular edema vs. control, and p=0.03 in diabetic macular edema vs. n…	diagnosis	The neutrophil/lymphocyte ratio and mean platelet volume of the diabetic macular edema group were higher than those of the non-diabetic macular edema and control groups. A neutrophil/lymphocyte ratio cutoff value of ≥2.26 was identified as an indicator of the pathogenesis of diabetic macular edema with high sensitivity and specificity. Moreover, the neutrophil/ lymphocyte ratio of the non-diabeti…	Ilhan, Cagri et al. Arquivos brasileiros de oftalmologia vol.2020	32756784									0	Blood measures	3	1.033	Yes	Yes	Yes	Yes	Can't tell	Yes	Can't tell	Yes	Yes	Can't tell	Yes	8/11
365	fractal dimension (FD)	diabetic retinopathy (DR)	https://pubmed.ncbi.nlm.nih.gov/31472160/	Eye measures	Fractal dimension (FD) is a global measure derived from fractal analysis.			71		50.3±11		machine	Cross-sectional study	While no difference in FD was observed for the entire retina in DR compared with normal control subjects, a significantly smaller FD was found in the far-periphery of the DR eyes (P < .001). FD for the entire retina was negatively associated with global nonperfusion area (R = -0.44; P < .001), and this relationship was also present within the 3 concentric retinal zones (posterior: R = -0.31, P = …	prognosis	Peripheral FD on ultrawide-field FA is reduced in DR eyes compared with normal eyes and is correlated with severity of retinal nonperfusion. FD can be calculated automatically without the need for correction of peripheral distortion, and therefore it may prove to be a useful surrogate biomarker when precise quantification of nonperfusion is not feasible.	Fan, Wenying et al.American journal of ophthalmology vol.2020	31472160									0	Eye measures	13	5.488	Yes	Yes	Yes	Yes	Yes	Yes	Yes	Yes	Yes	Yes	Yes	11/11
366	hyperreflective walls in foveal cystoid spaces	diabetic macular edema (DME)	https://pubmed.ncbi.nlm.nih.gov/32350366/	Eye measures				161				machine	Clinical Trial	Eyes with hyperreflective walls in foveal cystoid spaces had poorer visual acuity and more severe photoreceptor disruption than did those without such findings (P = 0.008 and P < 0.001, respectively). Foveal cystoid spaces with hyperreflective walls were often persistent, and the cumulative rates of DME remission among eyes with and without the hyperreflective walls were 7.7% (1 eye) and 48.8% (2…	prognosis	We characterized hyperreflective walls in foveal cystoid spaces and designated them as a predictor of no DME remission under ranibizumab injections.	Terada, Noriko et al.Scientific reports vol.2020	32350366									0	Eye measures	7	4.996	Yes	Yes	Yes	Yes	Yes	Yes	Can't tell	Yes	Yes	Yes	Yes	10/11
367	disorganization of retinal inner layers (DRIL)	diabetic macular oedema (DMO)	https://pubmed.ncbi.nlm.nih.gov/31421028/	Eye measures				177	100/77	65±15		machine	Multicenter Study	Patients without DRIL at baseline gained significantly more vision and enjoyed greater reduction in CST over 12 months (both p = 0.03). DRIL at the boundary between the ganglion cell-inner plexiform complex and inner nuclear layer improved in 48/64 eyes (75%, p < 0.001), while DRIL between the inner nuclear layer and outer plexiform layer improved in 27/77 eyes (35%, p = 0.004).	prognosis	Patients without DRIL at baseline have a favourable outcome. DRIL may serve a robust biomarker in DME treated by DEX implant.	Zur, Dinah et al.Acta ophthalmologica vol. 2020	31421028									0	Eye measures	38	3.988	Yes	Yes	Yes	Yes	Yes	Yes	Yes	Yes	Yes	Can't tell	Yes	10/11
369	serum levels of pro-inflammatory factors	diabetic macular oedema (DMO)	https://pubmed.ncbi.nlm.nih.gov/31742896/	Other		Portugal, Europe		58		66.76±9.36		blood	immunohistochemistry	Regression analysis revealed that hsCRP was a significant predictor of TCA treatment (p = 0.028, r2 = 0.350). Cases requiring ≤6 IVI had significantly lower values of hsCRP (1.33 ± 1.07 versus 2.46 ± 2.18 mg/l, p = 0.016) and creatinine (0.71 ± 0.28 versus 0.94 ± 0.19 mg/dl, p = 0.003).	treatment	Serum markers of microvascular damage (hsCRP, homocysteine and creatinine) were associated with a higher frequency of IVI due to persistent DME, suggesting a role for such biomarkers in the identification of limited responders to anti-VEGF monotherapy.	Brito, Pedro et al.Acta ophthalmologica vol.2020	31742896									0	Blood measures	0	3.988	Yes	Yes	Yes	Yes	Yes	Yes	Yes	Yes	Yes	Can't tell	Yes	10/11
370	hyperreflective dots	diabetic macular edema (DME)	https://pubmed.ncbi.nlm.nih.gov/31397675/	Eye measures	HCF were counted manually within 1500 μm of fovea using a horizontal line scan by a blinded observer.	India, Asia		60	36/24	56.8±10.9		machine	Cross-sectional study	The mean logMAR best corrected visual acuity was significantly lower in group B (0.76 ± 0.79) and C (1.2 ± 0.78) as compared with group A (0.22 ± 0.49) (P = 0.001). Mean central foveal thickness in group A (300.4 ± 122.4 μm) was significantly lower than group B (455.52 ± 209.1 μm) and group C (529.4 ± 196.4 μm) with P value of 0.001.	prognosis	The present study describes HCF as novel prognostic SDOCT biomarker in DME whose presence denotes poor visual acuity. Further longitudinal studies are required to substantiate our findings.	Roy, Rupak et al.Asia-Pacific journal of ophthalmology (Philadelphia, Pa.) vol.2019	31397675									0	Eye measures	12	4.206	Yes	Yes	Yes	Yes	Yes	Yes	Can't tell	Yes	Yes	Yes	Yes	10/11
371	anti-fumarase antibody	diabetic macular edema (DME)	https://pubmed.ncbi.nlm.nih.gov/30807637/	Protein				52	33/19	65.9±11.6		blood	immunohistochemistry	The serum titer of anti-fumarase IgG was related to the logMAR visual acuity (VA; R = 0.329, P = 0.017) and the disrupted ellipsoid zone (EZ; R = 0.364, P = 0.008) at baseline. The titer of this autoantibody was not associated with logMAR VA (R = -0.007, P = 0.980) but was associated with VA improvement (R = 0.465, P < 0.001) at 12 months upon anti-VEGF treatment.	prognosis	Anti-fumarase antibody is a novel serum biomarker predicting better functional efficacy of anti-VEGF treatment for DME.	Yoshitake, Tatsuya et al. Investigative ophthalmology & visual science vol.2019	30807637							Anti-Fumarase Antibody		0	Protein	4	4.925	Yes	Yes	Yes	Yes	Yes	Yes	Yes	Yes	Yes	Can't tell	Yes	10/11
372	choroidal thickness (CT)		https://pubmed.ncbi.nlm.nih.gov/28632734/	Eye measures	choroidal thickness (CTh), a structural parameter that is typically defined as the distance between the outer border of the hyperreflective RPE and the hyperreflective inner border of the sclera on SD-OCT			62				machine	Cross-sectional	CTh was significantly lower in patients with CAD compared to controls at the subfoveal location (252 vs. 303 μm, P = 0.002) and at all 4 cardinal macular locations. The mean difference in CTh between the 2 groups ranged from 46 to 75 μm and was greatest in the inferior location. Within the CAD group, CTh was significantly lower temporally (P = 0.007) and nasally (P<0.001) than subfoveally, consis…	prognosis	Patients with CAD have a thinner macular choroid than controls, with preservation of the normal spatial CTh pattern. Decreased CTh might predispose patients with CAD to high-risk phenotypes of age-related macular degeneration such as reticular pseudodrusen and could serve as a potential biomarker of disease in CAD.	Ahmad, Meleha et al.PloS one vol. 2017	28632734									0	Eye measures	24	3.752	Yes	Yes	Yes	Yes	Can't tell	Yes	Can't tell	Yes	Yes	Can't tell	Yes	8/11
374	subclinical diabetic macular edema (SCME)	central-involved macular edema (CIME)	https://pubmed.ncbi.nlm.nih.gov/29510401/	Other				205				machine		One hundred and fifty eight eyes/patients reached either the study endpoint, CIME (n = 24), or performed the 24-month visit without developing CIME (n = 134). Fifty eyes/patients had SCME at baseline (31.6%). Of these 50 eyes, 16 (32.0%) developed CIME, whereas of the 108 eyes with normal retinal thickness (RT) at baseline, only 8 (7.4%) developed CIME (p < 0.001). Patients with increased RT in t…	prognosis	In patients with mild NPDR, the presence of SCME is a good predictor of progression to CIME.	Lobo, Conceição et al.Ophthalmic research vol.2018	29510401									0	Symptom	4	3.031	Yes	Yes	Yes	Yes	Yes	Yes	Can't tell	Yes	Yes	Yes	Yes	10/11
376	aqueous humor cytokine concentrations	diabetic macular edema (DME)	https://pubmed.ncbi.nlm.nih.gov/30959004/	Metabolite		Canada, North America		41	31/30			machine	imaging examination	Of the 41 eyes, 85% were classified as Responders with a significant decline in baseline central subfield thickness and macular volume (P values < .001), and 15% were identified as Nonresponders to anti-VEGF therapy over 51.4 ± 18.7 months of follow-up. No significant difference in baseline aqueous humor VEGF concentration was noted, while at the 2-month follow-up the Nonresponder group had a sig…	prognosis	Aqueous humor cytokine concentrations serve as an early biomarker for long-term response to anti-VEGF therapy and may enable more effective treatment regimens that improve anatomical outcomes in eyes with DME.	Felfeli, Tina et al.American journal of ophthalmology vol. 2019	3095900									0	Metabolite	0	Uncollected	Yes	Yes	Yes	Yes	Yes	Yes	Yes	Yes	Can't tell	No	Yes	9/11
377	retinal vessel caliber	diabetic macular edema (DME)	https://pubmed.ncbi.nlm.nih.gov/29516043/	Eye measures		Romania, Europe	European	52	34/18			machine	imaging examination	Wider retinal arterioles and venules were found in patients with diabetes compared with healthy subjects (120 µm versus 96 µm, p<0.005 and 137 µm versus 120.5 µm, p value <0.001, respectively). In patients with type 2 diabetes mellitus, central macular thickness was significantly thinner than that of control eyes (243.5 µm versus 269.9 µm, p value <0.001).	prognosis	Our results support the hypothesis that the association between vascular damage and structural changes of the neuroretina is an early indicator of retinal impairment in patients with diabetes without diabetic retinopathy.	Dumitrescu, Alina Gabriela et al.Romanian journal of ophthalmology vol. 2017	29516043									0	Eye measures	6	Uncollected	Yes	Yes	Yes	Yes	Can't tell	Yes	Can't tell	Yes	Yes	Can't tell	Yes	8/11
378	macular thickness	diabetic macular edema (DME)	https://pubmed.ncbi.nlm.nih.gov/29516043/	Eye measures	Studies have shown that vascular parameters such as venular dilation and larger arteriolar caliber are associated with DR [17]. Several groups have shown that total retinal thickness is decreased in patients with no or minimal DR compared with healthy controls [18]. OCT measures the structural composition of the neuroretina and can assess retinal neurodegeneration.	Romania, Europe	European	52	34/18			machine	imaging examination	Wider retinal arterioles and venules were found in patients with diabetes compared with healthy subjects (120 µm versus 96 µm, p<0.005 and 137 µm versus 120.5 µm, p value <0.001, respectively). In patients with type 2 diabetes mellitus, central macular thickness was significantly thinner than that of control eyes (243.5 µm versus 269.9 µm, p value <0.001).	prognosis	Our results support the hypothesis that the association between vascular damage and structural changes of the neuroretina is an early indicator of retinal impairment in patients with diabetes without diabetic retinopathy.	Dumitrescu, Alina Gabriela et al.Romanian journal of ophthalmology vol. 2017	29516043									0	Eye measures	6	Uncollected	Yes	Yes	Yes	Yes	Can't tell	Yes	Can't tell	Yes	Yes	Can't tell	Yes	8/11
379	neutrophil-to-lymphocyte ratio (NLR)	age related macular degeneration (AMD)	https://pubmed.ncbi.nlm.nih.gov/27729758/	Other		Korea, Asia		120				machine		The patients in group 2 were older and more often diabetic than the patients in groups 1 and 3 (p < 0.001 and p < 0.001, respectively). The NLR level was 1.65 ± 0.71 in group 1, 1.98 ± 0.84 in group 2, and 1.46 ± 0.44 in group 3. The hs-CRP value was 1.98 ± 0.251 mg/L in group 1, 3.242 ± 0.211 mg/L in group 2, and 1.145 ± 0.193 mg/L in group 3. Both NLR and hs-CRP values were significantly higher…	prognosis	Our study suggests that increased NLR value is independently associated with neovascular ARMD.	Kurtul, Bengi Ece, and Pinar Altiaylik Ozer. Korean journal of ophthalmology : KJO vol. 2016	27729758									0	Blood measures	17	Uncollected	Yes	Yes	Yes	Yes	Can't tell	Yes	Can't tell	Yes	Yes	Can't tell	Yes	8/11
380	parallelism (a parameter that comprehensively reflects photoreceptor-retinal pigment epithelium (RPE) complex alterations)	diabetic macular edema (DME)	https://pubmed.ncbi.nlm.nih.gov/28263219/	Bio-imaging				55				machine	imaging examination	After surgery, foveal thickness significantly decreased (P < 0.0001) and visual acuity improved (P < 0.0001) from baseline level. Postoperative parallelism (0.632 ± 0.137) was significantly higher than preoperative parallelism (0.531 ± 0.172) (P < 0.0001). A number of eyes with hyperreflective foci reduced after surgery, while separate evaluation of the inner and outer segment junction and extern…	prognosis	Pars plana vitrectomy might be effective for resolution of hyperreflective foci in outer retinal layers. Parallelism is a potential marker for localization of hyperreflective foci and useful as a predictive factor for postoperative visual acuity.	Uji, Akihito et al. Retina (Philadelphia, Pa.) vol. 2018	28263219									0	Bio-imaging	9	3.975	Yes	Yes	Yes	Yes	Yes	Yes	Yes	Yes	Can't tell	No	Yes	9/11
381	outer nuclear layer (ONL) thickness	diabetic macular edema (DME)	https://pubmed.ncbi.nlm.nih.gov/28333881/	Eye measures				95				machine	imaging examination	There was higher significant correlation between ORL thickness and logMAR VA (r = -0.87, P < 0.001) than correlation between CFT and VA (r = 0.18, P = 0.16). The cutoff point of the relationship between ORL thickness and VA was 88 μm with moderate sensitivity (81%) and high specificity (88%), below which vision is affected. Outer retinal layer thickness is significantly related to subfoveal choro…	prognosis	This study revealed reduction in ORL thickness in diabetic macular edema. There is a higher and stronger correlation between ORL thickness and vision than that between CFT and vision.	Eliwa, Tamer F et al.Retina (Philadelphia, Pa.) vol.2018	28333881									0	Eye measures	20	3.975	Yes	Yes	Yes	Yes	Can't tell	Yes	Can't tell	Yes	Yes	Can't tell	Yes	8/11
382	CHI3L1	diabetic macular edema with serous retinal detachment	https://pubmed.ncbi.nlm.nih.gov/30130755/	Protein				394				tissue	immunohistochemistry	Multivariate regression analysis showed that CHI3L1 and IL-6 had a stronger influence on the presence of SRD in DME (r = 1.162, p = 0.026, and r = 1.242, p = 0.016, respectively). Serum concentration of CHI3L1 was significantly correlated with that of IL-6 (r = 0.386, p = 0.0015).	diagnosis	Our data suggest that serum concentrations of CHI3L1 and IL-6 are involved in the process of SRD in DME. CHI3L1 can be investigated further as a new diagnostic biomarker for DME with SRD.	Kaya, Mahmut et al.Ophthalmologica. Journal international d'ophtalmologie. International journal of ophthalmology. Zeitschrift fur Augenheilkunde vol. 2019	30130755		https://version-11-0b.string-db.org/cgi/network?networkId=biS8hn0f7VGf	https://reactome.org/content/detail/R-HSA-6799507	https://www.genome.jp/entry/K17523	https://www.ebi.ac.uk/QuickGO/term/GO:1990850	https://www.ncbi.nlm.nih.gov/gene/1116	CHI3L1		0	Protein	8	3.757	Yes	Yes	Yes	Yes	Can't tell	Yes	Can't tell	Yes	Yes	Can't tell	Yes	8/11
383	choroidal vascularity index (CVI)	diabetic macular edema (DME)	https://pubmed.ncbi.nlm.nih.gov/30533048/	Eye measures				168				machine	imaging examination	SFCT was significantly increased in eyes with DME as compared to the controls (334.47±51.81μm vs 284.53±56.45μm, p<0.001), and showed an ascending trend with worsening of DR, though this difference was not statistically significant [mild non-proliferative diabetic retinopathy (NPDR) = 304.33±40.39μm, moderate NPDR = 327.81±47.39μm, severe NPDR = 357.72±62.65μm, proliferative DR (PDR) = 334.59±47.…	prognosis	SFCT and CVI are dynamic parameters that are affected by DME. Unlike CVI, SFCT is also affected by ocular and systemic factors like edema and hypertension. CVI may be a more accurate surrogate marker for DME and DR and can potentially be used to monitor the progression of DR.	Gupta, Chanda et al.PloS one vol.2018	30533048									0	Eye measures	25	3.752	Yes	Yes	Yes	Yes	Can't tell	Yes	Can't tell	Yes	Yes	Can't tell	Yes	8/11
384	choroidal vascularity index (CVI)	diabetic retinopathy (DR)	https://pubmed.ncbi.nlm.nih.gov/30533048/	Eye measures				168				machine	imaging examination	SFCT was significantly increased in eyes with DME as compared to the controls (334.47±51.81μm vs 284.53±56.45μm, p<0.001), and showed an ascending trend with worsening of DR, though this difference was not statistically significant [mild non-proliferative diabetic retinopathy (NPDR) = 304.33±40.39μm, moderate NPDR = 327.81±47.39μm, severe NPDR = 357.72±62.65μm, proliferative DR (PDR) = 334.59±47.…	prognosis	SFCT and CVI are dynamic parameters that are affected by DME. Unlike CVI, SFCT is also affected by ocular and systemic factors like edema and hypertension. CVI may be a more accurate surrogate marker for DME and DR and can potentially be used to monitor the progression of DR.	Gupta, Chanda et al.PloS one vol.2018	30533048										Eye measures	25	3.752	Yes	Yes	Yes	Yes	Can't tell	Yes	Can't tell	Yes	Yes	Can't tell	Yes	8/11
385	hsCRP	diabetic macular edema (DME)	https://pubmed.ncbi.nlm.nih.gov/29843962/	Protein				30		66.76±9.36		tissue	immunohistochemistry	A significant association with third month CFT decrease <10% was found for hsCRP (3.33 ± 2.01 vs 1.39 ± 1.15 mg/l, p = 0.007) and ICAM1 (975.54 ± 265.49 vs 727.07 ± 336.09 pg/ml, p = 0.012). ROC curve analysis indicated hsCRP and ICAM1 as significant biomarkers for 3rd month reduced anatomic response (area under the curve (AUC) = 0.807, p = 0.009 for hsCRP; AUC = 0.788, p = 0.014 for ICAM1). ROC …	prognosis	Increased levels of hsCRP and ICAM1 were found to be significant biomarkers for early reduced anatomic response to anti-VEGF treatment. Cases with higher serum levels of such factors had increased CFT values, despite treatment, suggesting inner blood-retinal barrier breakdown that is not adequately responsive to anti-VEGF monotherapy.	Brito, Pedro et al.Journal of diabetes and its complications vol.2018	29843962		https://version-11-0b.string-db.org/cgi/network?networkId=bzmsaUtOYqLB	https://reactome.org/content/detail/R-HSA-976719	https://www.genome.jp/entry/DG01913		https://www.ncbi.nlm.nih.gov/gene/1401	CRP		0	Protein	4	3.219	Yes	Yes	Yes	Yes	Yes	Can't tell	Can't tell	Yes	Can't tell	Yes	Yes	8/11
386	ICAM1	diabetic macular edema (DME)	https://pubmed.ncbi.nlm.nih.gov/29843962/	Protein		Portugal, Europe	European	30		66.76±9.36		tissue	immunohistochemistry	A significant association with third month CFT decrease <10% was found for hsCRP (3.33 ± 2.01 vs 1.39 ± 1.15 mg/l, p = 0.007) and ICAM1 (975.54 ± 265.49 vs 727.07 ± 336.09 pg/ml, p = 0.012). ROC curve analysis indicated hsCRP and ICAM1 as significant biomarkers for 3rd month reduced anatomic response (area under the curve (AUC) = 0.807, p = 0.009 for hsCRP; AUC = 0.788, p = 0.014 for ICAM1). ROC …	prognosis	Increased levels of hsCRP and ICAM1 were found to be significant biomarkers for early reduced anatomic response to anti-VEGF treatment. Cases with higher serum levels of such factors had increased CFT values, despite treatment, suggesting inner blood-retinal barrier breakdown that is not adequately responsive to anti-VEGF monotherapy.	Brito, Pedro et al.Journal of diabetes and its complications vol.2018	29843962							ICAM1			Protein	4	3.219	Yes	Yes	Yes	Yes	Yes	Can't tell	Can't tell	Yes	Can't tell	Yes	Yes	8/11
387	body mass index (BMI)	diabetic retinopathy (DR)	https://pubmed.ncbi.nlm.nih.gov/26720805/	Metabolite		Singapore, Asia		420		59		tissue	instrument	Among the total of 420 patients, the median (interquartile range) for BMI and WHR were 25.7 (5.7) and 0.94 (0.08), respectively. In multivariable models, BMI was inversely associated with mild-moderate and severe DR (odds ratio [OR], 0.90 [95% CI, 0.84-0.97] and OR, 0.92 [95% CI, 0.85-0.99] per 1-unit increase, respectively), while WHR was positively associated with mild-moderate and severe DR (O…	diagnosis	In Asian patients with type 2 diabetes, a higher BMI appeared to confer a protective effect on DR, while higher WHR was associated with the presence and severity of DR in women. Our results may inform future clinical trials to determine whether WHR is a more clinically relevant risk marker than BMI for individuals with type 2 diabetes.	Man, Ryan Eyn Kidd et al.JAMA ophthalmology vol. 2016	26720805									0	Metabolite	44	8.253	Yes	Yes	Yes	Yes	Can't tell	Yes	Can't tell	Yes	Yes	Can't tell	Yes	8/11
388	waist to hip ratio (WHR)	diabetic retinopathy (DR)	https://pubmed.ncbi.nlm.nih.gov/26720805/	Metabolite		Singapore, Asia		420		59		tissue	instrument	Among the total of 420 patients, the median (interquartile range) for BMI and WHR were 25.7 (5.7) and 0.94 (0.08), respectively. In multivariable models, BMI was inversely associated with mild-moderate and severe DR (odds ratio [OR], 0.90 [95% CI, 0.84-0.97] and OR, 0.92 [95% CI, 0.85-0.99] per 1-unit increase, respectively), while WHR was positively associated with mild-moderate and severe DR (O…	diagnosis	In Asian patients with type 2 diabetes, a higher BMI appeared to confer a protective effect on DR, while higher WHR was associated with the presence and severity of DR in women. Our results may inform future clinical trials to determine whether WHR is a more clinically relevant risk marker than BMI for individuals with type 2 diabetes.	Man, Ryan Eyn Kidd et al.JAMA ophthalmology vol. 2016	26720805										Metabolite	44	8.253	Yes	Yes	Yes	Yes	Can't tell	Yes	Can't tell	Yes	Yes	Can't tell	Yes	8/11
389	aqueous cytokine levels	diabetic macular edema (DME)	https://pubmed.ncbi.nlm.nih.gov/27471825/	Protein				49				AQUEOUS HUMOR	immunohistochemistry	Spectral domain optical coherence tomography macular volume was an excellent measure of disease severity, correlating strongly with central subfield macular thickness (P < 0.001), best-corrected Snellen visual acuity (P < 0.001), and baseline diabetic retinopathy severity (P = 0.01). Elevated aqueous intercellular adhesion molecule-1 correlated with greater macular volume (P = 0.002). No aqueous …	prognosis	Aqueous intercellular adhesion molecule-1 correlates with disease severity as measured by macular volume on spectral domain optical coherence tomography, and IL-10 is associated with BCVA. Intercellular adhesion molecule-1 may be a clinically useful biomarker for diabetic macular edema severity.	Hillier, Roxane J et al.Retina (Philadelphia, Pa.) vol. 2017	27471825									0	Protein	34	3.975	Yes	Yes	Yes	Yes	Yes	Can't tell	Can't tell	Yes	Can't tell	Yes	Yes	8/11
393	AVR-BVC	diabetic retinopathy (DR)	https://pubmed.ncbi.nlm.nih.gov/30326063/	Bio-imaging	Artery BVC (a-BVC), vein BVC (v-BVC), artery BVT (a-BVT), and vein BVT (a-BVT) were calculated, and then the artery-vein ratio (AVR) of BVC (AVR-BVC) and AVR of BVT (AVR-BVT) were quantified for comparative analysis.	America	American	48				machine		We conducted all the statistical analyses using MATLAB and OriginPro (OriginLab Corporation, Northampton, MA, USA). We employed a one-way, multilabel ANOVA with Bonferroni's test to compare difference of the mean values of these vascular parameters among multiple groups. One versus one comparisons of these parameters between the control and NPDR (mild/moderate/severe) stages were performed by the…	diagnosis	Color fundus image–guided artery-vein classification provides a feasible method to differentiate arteries and veins in OCTA. Differential artery-vein analysis can improve the sensitivity of OCTA detection and classification of DR. AVR-BVC is the most-sensitive feature, which can classify control and mild NPDR, providing a quantitative biomarker for objective detection of early DR.	Minhaj Alam Invest Ophthalmol Vis Sc，2018	30326063									0	Bio-imaging	15	4.925	Yes	Yes	Yes	Yes	Yes	Yes	Can't tell	Yes	Yes	Yes	Yes	10/11
394	POS thickness	diabetic macular edema (DME)	https://pubmed.ncbi.nlm.nih.gov/20561684/	Eye measures	Photoreceptor outer segment (POS) thickness was defined as the distance between the outer border of the neurosensory retina and the IS-OS junction line.		Hispanic, 14 (21%) Caucasian, 8 (12%) Asian, 2 (3%) African-American, and 15 (22%) other races.	67				machine		The Spearman coefficient values (r) of the correlation between OCTOR-derived measurements of central subfield thickness, intensity, subretinal fluid volume, and POS thickness and the logarithm of the minimum angle of resolution visual acuities were 0.3428 (P = 0.005), -0.2658 (P = 0.03), -0.2683 (P = 0.38), and -0.3703 (P = 0.002), respectively. Multivariate models with stepwise selection reveale…	diagnosis	Subanalysis and quantification of OCT features in eyes with DME seem to be of value. In particular, POS thickness seems to be an important predictor of function and visual acuity in patients with DME.	Ophthalmology. 2010	20561684									0	Eye measures	50	14.277	Yes	Yes	Yes	Yes	Yes	Yes	Can't tell	Yes	Yes	Yes	Yes	10/11
395	spermidine and putrescine	diabetic macular edema (DME)	https://pubmed.ncbi.nlm.nih.gov/12881351/	Protein	The natural polyamines, spermidine, putrescine and spermine, widespread in all organisms, have been shown to have a basic role in the regulation of growth and differentiation of all cell types.20 Their biosynthesis is known to increase with mitogenesis, and elevated polyamine concentrations have been found in hyperproliferative tissues.			45		42-71		vitreous humour	colorimetric assay	Correlation between the intravitreous polyamine concentrations and the levels of VEGF, IL-8, and TGF-β1 were examined by Pearson correlation test. A level of p<0.05 was considered significant.	diagnosis	These data suggest a significant role for spermidine and putrescine as markers of proliferative diseases of the retina. The increase in spermine, restricted to diabetic states, may indicate that this polyamine is a unique and specific index of PDR.	R Nicoletti Br J Ophthalmol 2003	12881351									0	Protein	28	5.908	Yes	Yes	Yes	Yes	Yes	Yes	Can't tell	Yes	Yes	Yes	Yes	10/11
396	PAL-E	diabetic retinopathy (DR)	https://pubmed.ncbi.nlm.nih.gov/15258030/	Protein	cytokitones			54		46-88		Tissue	immunohistochemistry	The non-parametric Mann-Whitney test was used to calculate the mean differences in number of pericytes or number of microglia between diabetics and controls. Mean differences between the PAL-E score and the number of pericytes (and microglia) were calculated with the non-parametric Kruskal-Wallis test. A p value of <0.05 was considered significant. Mean difference in the number of cases with a pe…	diagnosis	The study shows that CTGF is expressed in microglia in the normal retina whereas in a large subset of diabetic persons, CTGF expression shifts to microvascular pericytes. This altered CTGF expression pattern appears unrelated to manifest DR and may therefore represent a preclinical retinal change caused by diabetes. The results suggest a distinct, but as yet unidentified, role of CTGF in the path…	E J Kuiper Br J Ophthalmol 2004	15258030							PAL-E		0	Protein	31	5.908	Yes	Yes	Yes	Yes	Yes	Yes	Can't tell	Yes	Yes	Yes	Yes	10/11
397	miR-126	diabetic retinopathy (DR)	https://pubmed.ncbi.nlm.nih.gov/27696070/	Nucleic Acids-Based Biomarker	MicroRNAs (miRNAs) are small, nonprotein-encoding RNAs that posttranscriptionally regulate gene expression via suppression of target mRNAs	Europe	European	3250				serum samples	PCR	Variables distributed normally are presented as means (standard deviation, SD), while variables with skewed distribution were analyzed after log transformation (miR-126, triglycerides, AER, creatinine, sVCAM-1) and presented as geometric means and interquartile range. Logistic regression analyses were used to estimate the odd ratios (ORs) of miR-126 for any complication (AER ≥20 μg/min, retinopat…	diagnosis	In this large cohort of type 1 diabetic subjects, we found that miR-126 levels are associated with vascular complications of diabetes, particularly with proliferative retinopathy.	Federica Barutta,Acta Diabetol,2017	27696070							miR-126		0	miRNA	41	4.087	Yes	Yes	Yes	Yes	Yes	Yes	Can't tell	Yes	Yes	Yes	Yes	10/11
399	aqueous vascular endothelial growth factor (VEGF)	macular edema	https://pubmed.ncbi.nlm.nih.gov/19837384/	Protein				36	68/100	67.5		aqueous and blood samples	Cohort study.	Significant preoperative correlations existed between aqueous VEGF and more severe retinopathy whether CSME was present or absent (r = 0.49; P = .007), and between aqueous VEGF and CSME (r = 0.41; P = .029). At 1 month postoperative, aqueous VEGF was positively correlated with >11% change from preoperative CSF regardless of CSME status (r = 0.47; P = .027).	prognosis	Aqueous VEGF was significantly positively associated with a clinically meaningful change in CSF in diabetic patients 1 month following cataract surgery. Accounting for preoperative CSF was important. Further study is indicated.	M Elizabeth Hartnett,Am J Ophthalmol .2009	19837384							VEGF		0	Protein	16	5.488	Yes	Yes	Yes	Yes	Yes	Can't tell	Can't tell	Yes	Yes	Yes	Yes	9/11
400	8-Hydroxydeoxyguanosine (8-OHdG)	diabetic retinopathy (DR)	https://pubmed.ncbi.nlm.nih.gov/12716813/	Metabolite		Japan, Asia	Asian	96				urinary	competitive ELISA kit	U8-OHdG was significantly higher in patients with simple retinopathy (P < 0.05) and those with advanced retinopathy (P < 0.01) than in patients without retinopathy. Similarly, U8-OHdG was significantly higher in patients with albuminuria (P < 0.01).	prediction	Hyperglycemia independently increases 8-OHdG in patients with type 2 diabetes. 8-OHdG is a useful biomarker of not only microvascular but also macrovascular complications in patients with type 2 diabetes.	Takeshi Nishikawa，Diabetes Care .2003	12716813									0	Metabolite	48	17.152	Yes	Yes	Yes	Yes	Yes	Yes	No	No	Yes	No	Yes	8/11
401	disorganization of retinal inner layers (DRIL)	diabetic macular edema (DME)	https://pubmed.ncbi.nlm.nih.gov/25058813/	Bio-imaging				96		>18		machine	visual acuity and SD-OCT-derived retinal morphology.	Greater DRIL extent at baseline correlated with worse baseline VA (point estimate, 0.04; 95% CI, 0.02-0.05 per 100 µm; P < .001). An increase in DRIL during 4 months was associated with VA worsening at 8 months (point estimate, 0.03; 95% CI, 0.02-0.05 per 100 µm; P < .001). A multivariate model that included a 4-month change in VA, DRIL, and external limiting membrane disruption was predictive of…	prediction	Disorganization of the retinal inner layers in the 1-mm foveal area is associated with VA, and change in DRIL predicts future change in VA. Early change in DRIL prospectively identifies eyes with a high likelihood of subsequent VA improvement or decline. Therefore, DRIL warrants further study as a robust, readily obtained, and noninvasive biomarker of future VA response in eyes with DME.	Jennifer K Sun,JAMA Ophthalmol .2014	25058813									0	Bio-imaging	146	8.253	Yes	Yes	Yes	Yes	Yes	Can't tell	Can't tell	Yes	Can't tell	Yes	Yes	8/11
402	ICAM1	diabetic macular edema (DME)	https://pubmed.ncbi.nlm.nih.gov/29843962/	Protein	Serological inflammatory factors			30				Serum samples	Enzyme-linked immunosorbent assay kit	A mean of 4.82 ± 0.56 intravitreal injections was performed, resulting in significant improvement of central foveal thickness (CFT) (p < 0.001). A significant association with third month CFT decrease <10% was found for hsCRP (3.33 ± 2.01 vs 1.39 ± 1.15 mg/l, p = 0.007) and ICAM1 (975.54 ± 265.49 vs 727.07 ± 336.09 pg/ml, p = 0.012). ROC curve analysis indicated hsCRP and ICAM1 as significant bio…	treatment	Increased levels of hsCRP and ICAM1 were found to be significant biomarkers for early reduced anatomic response to anti-VEGF treatment. Cases with higher serum levels of such factors had increased CFT values, despite treatment, suggesting inner blood-retinal barrier breakdown that is not adequately responsive to anti-VEGF monotherapy.	Pedro Brito，J Diabetes Complications .2018	29843962							ICAM1		0	Protein	4	3.219	Yes	Yes	Yes	Yes	Yes	Can't tell	Can't tell	Yes	Can't tell	Yes	Yes	8/11
403	hsCRP	diabetic macular edema (DME)	https://pubmed.ncbi.nlm.nih.gov/29843962/	Protein	Serological inflammatory factors			30				Serum samples	Enzyme-linked immunosorbent assay kit	A mean of 4.82 ± 0.56 intravitreal injections was performed, resulting in significant improvement of central foveal thickness (CFT) (p < 0.001). A significant association with third month CFT decrease <10% was found for hsCRP (3.33 ± 2.01 vs 1.39 ± 1.15 mg/l, p = 0.007) and ICAM1 (975.54 ± 265.49 vs 727.07 ± 336.09 pg/ml, p = 0.012). ROC curve analysis indicated hsCRP and ICAM1 as significant bio…	treatment	Increased levels of hsCRP and ICAM1 were found to be significant biomarkers for early reduced anatomic response to anti-VEGF treatment. Cases with higher serum levels of such factors had increased CFT values, despite treatment, suggesting inner blood-retinal barrier breakdown that is not adequately responsive to anti-VEGF monotherapy.	Pedro Brito，J Diabetes Complications .2018	29843962							hsCRP		0	Protein	4	3.219	Yes	Yes	Yes	Yes	Yes	Can't tell	Can't tell	Yes	Can't tell	Yes	Yes	8/11
404	Serum magnesium	diabetic retinopathy (DR)	https://pubmed.ncbi.nlm.nih.gov/17802971/	Other				50				Serum samples	Cross-sectional study	Serum magnesium levels in diabetic population was significantly low (1.93 +/- 0.282 meq/l) in comparison to control (2.25 +/- 0.429 meq/l). It was statistically significant (+3.84; p < 0.005). Serum magnesium was significantly low in diabetes with complication than without complications (p < 0.001). Duration of diabetes and serum magnesium were inversely related. Poor glycaemic control was associ…	diagnosis	Hence it is concluded that the change in serum magnesium level may have a bearing on the complication and morbidity in patients of diabetes mellitus.	Aradhana Sharma，J Indian Med Assoc .2007	17802971									0	Blood measures	9	Uncollected	Yes	Yes	Yes	Yes	Yes	Yes	Yes	Can't tell	Yes	Yes	Yes	10/11
405	total serum sialic acid levels	diabetic retinopathy (DR)	https://pubmed.ncbi.nlm.nih.gov/8422833/	Metabolite				40				blood and urine sample		In 9 patients with background retinopathy with or without maculopathy, the total serum sialic acid concentration was higher than in those without retinopathy (0.81 +/- 0.09 vs. 0.69 +/- 0.10 g/L, P < 0.008). Lipid-associated sialic acid levels were similar in those with and without retinopathy. (The conversion factor for standard units to SI units is 1 gL = 3.2 mM.)	diagnosis	Total serum sialic acid levels were significantly elevated in a relatively small group of NIDDM patients and were correlated with hypertension and retinopathy. A larger study of circulating sialic acid concentrations as a risk factor for the development or marker of diabetic angiopathy is therefore justified.	M A Crook，Diabetes Care . 1993	8422833									0	Metabolite	21	17.152	Yes	Yes	Yes	Yes	Yes	Yes	Yes	Can't tell	Yes	Yes	Yes	10/11
406	NLRP3	diabetic retinopathy (DR)	https://pubmed.ncbi.nlm.nih.gov/33156339/	Nucleic Acids-Based Biomarker		China, Asia	Chinese	126				tissue	Biochemical analysis	The associations between PBMC methylation levels of aberrant genes and demographic factors in T2D patients were estimated with multivariate logistic regression models. Graphs were drawn using Prism 5 (GraphPad Software, Inc., San Diego, CA, USA). For each test, P < 0.05 was considered statistically significant.	diagnosis	Overall, these data indicate that promoter hypomethylation of NLRP3, TGFB1, CCL2, and TNFSF2 may increase the risk of DR in the Chinese Han population, indicating that these genes might serve as potential targets for the detection and treatment of DR.	Hui Chen，Invest Ophthalmol Vis Sci . 2020	33156339		https://version-11-0b.string-db.org/cgi/network?networkId=bAZ1YYGfxQ1P	https://reactome.org/content/detail/R-HSA-561189	https://www.genome.jp/entry/N00742	https://www.ebi.ac.uk/QuickGO/term/GO:0072559	https://www.ncbi.nlm.nih.gov/gene/114548	NLRP3		0	DNA	4	4.925	Yes	Yes	Yes	Yes	Yes	Yes	Yes	Can't tell	Yes	Yes	Yes	10/11
407	TGFB1	diabetic retinopathy (DR)	https://pubmed.ncbi.nlm.nih.gov/33156339/	Nucleic Acids-Based Biomarker		China, Asia	Chinese	126				tissue	Biochemical analysis	The associations between PBMC methylation levels of aberrant genes and demographic factors in T2D patients were estimated with multivariate logistic regression models. Graphs were drawn using Prism 5 (GraphPad Software, Inc., San Diego, CA, USA). For each test, P < 0.05 was considered statistically significant.	diagnosis	Overall, these data indicate that promoter hypomethylation of NLRP3, TGFB1, CCL2, and TNFSF2 may increase the risk of DR in the Chinese Han population, indicating that these genes might serve as potential targets for the detection and treatment of DR.	Hui Chen，Invest Ophthalmol Vis Sci . 2020	33156339		https://version-11-0b.string-db.org/cgi/network?networkId=b2LEpDXHlzl8	https://reactome.org/content/detail/R-HSA-170838	https://www.genome.jp/entry/K13375	https://www.ebi.ac.uk/QuickGO/term/GO:0071100	https://www.ncbi.nlm.nih.gov/gene/7040	TGFB1		0	DNA	4	4.925	Yes	Yes	Yes	Yes	Yes	Yes	Yes	Can't tell	Yes	Yes	Yes	10/11
408	CCL2	diabetic retinopathy (DR)	https://pubmed.ncbi.nlm.nih.gov/33156339/	Nucleic Acids-Based Biomarker		China, Asia	Chinese	126				tissue	Biochemical analysis	The associations between PBMC methylation levels of aberrant genes and demographic factors in T2D patients were estimated with multivariate logistic regression models. Graphs were drawn using Prism 5 (GraphPad Software, Inc., San Diego, CA, USA). For each test, P < 0.05 was considered statistically significant.	diagnosis	Overall, these data indicate that promoter hypomethylation of NLRP3, TGFB1, CCL2, and TNFSF2 may increase the risk of DR in the Chinese Han population, indicating that these genes might serve as potential targets for the detection and treatment of DR.	Hui Chen，Invest Ophthalmol Vis Sci . 2020	33156339		https://version-11-0b.string-db.org/cgi/network?networkId=bWgVJ8zqChez	https://reactome.org/content/detail/R-HSA-443967	https://www.genome.jp/entry/N00212	https://www.ebi.ac.uk/QuickGO/term/GO:0035715	https://www.ncbi.nlm.nih.gov/gene/6347	CCL2		0	DNA	4	4.925	Yes	Yes	Yes	Yes	Yes	Yes	Yes	Can't tell	Yes	Yes	Yes	10/11
409	hypomethylation of NLRP3, TGFB1, CCL2, and TNFSF5	diabetic retinopathy (DR)	https://pubmed.ncbi.nlm.nih.gov/33156339/	Nucleic Acids-Based Biomarker		China, Asia	Chinese	126				tissue	Biochemical analysis	The associations between PBMC methylation levels of aberrant genes and demographic factors in T2D patients were estimated with multivariate logistic regression models. Graphs were drawn using Prism 5 (GraphPad Software, Inc., San Diego, CA, USA). For each test, P < 0.05 was considered statistically significant.	diagnosis	Overall, these data indicate that promoter hypomethylation of NLRP3, TGFB1, CCL2, and TNFSF2 may increase the risk of DR in the Chinese Han population, indicating that these genes might serve as potential targets for the detection and treatment of DR.	Hui Chen，Invest Ophthalmol Vis Sci . 2020	33156339		https://version-11-0b.string-db.org/cgi/network?networkId=b5tAtRSZmnrD	https://reactome.org/content/detail/interactor/TNF	https://www.genome.jp/entry/map04668	https://www.ebi.ac.uk/QuickGO/term/GO:0061481	https://www.ncbi.nlm.nih.gov/gene/7124	NLRP3, TGFB1, CCL2, and TNFSF5		0	DNA methylation	4	4.925	Yes	Yes	Yes	Yes	Yes	Yes	Yes	Can't tell	Yes	Yes	Yes	10/11
414	platelet indices (MPI)	diabetic retinopathy (DR)	https://pubmed.ncbi.nlm.nih.gov/27190641/	Other				347				serum samples	machine	Results. MPV, PDW, and PLCR levels were significantly altered in groups 2-4 compared with HCs (p < 0.05, p < 0.05, p < 0.05). Compared with group 2, both DR groups had higher MPV and PDW levels, with a significant difference between groups 2 and 4 for both MPV (p = 0.036) and PDW (p = 0.006). PLCR correlated with retinopathy stage, but no significant difference was found between the DR groups. Pl…	prognosis	The authors declare that they have no competing interests.	Tolga Yilmaz,J Ophthalmol . 2016	27190641									0	Blood measures	10	1.974	Yes	Yes	Yes	Yes	Yes	Yes	Yes	Can't tell	Yes	Yes	Yes	10/11
415	mean platelet volume (MPV)	branch retinal vein occlusion (BRVO)	https://pubmed.ncbi.nlm.nih.gov/23619481/	Other	Mean platelet volume (MPV) is a determinant of rate of platelet production and activation, both of which are indices of function of platelets.			86				serum samples	machine	MPV values were significantly higher in BRVO patients compared with the control subjects (8.01 ± 0.79 vs 7.52 ± 0.32 fL, respectively; P < 0.001).	prognosis	MPV is significantly higher in patients hypertensive BRVO patients and further investigations regarding its potentially use as a prognostic biomarker in patients with BRVO are needed.	Halil Ibrahim Onder,Indian J Ophthalmol . 2013	23619481									0	Blood measures	18	2.969	Yes	Yes	Yes	Yes	Yes	Yes	Yes	Can't tell	Yes	Yes	Yes	10/11
416	skin autofluorescence (AF)	diabetic retinopathy (DR)	https://pubmed.ncbi.nlm.nih.gov/29177923/	Other	Skin autofluorescence (AF), a marker of AGE accumulation in tissue, can be measured noninvasively using a skin AF reader.			204				machine	skin AF reader	retinopathy (NDR 2.42 ± 0.45, mild and moderate NPDR 2.64 ± 0.42, p = 0.042, severe NPDR and PDR 2.85 ± 0.35, p < 0.001), and nephropathy (pre-nephropathy 2.42 ± 0.44, incipient nephropathy 2.62 ± 0.45, p = 0.049, overt nephropathy 2.59 ± 0.46, p = 0.80).	prediction	Skin AF as measured using an AGE Reader is a noninvasive surrogate marker for diabetic microvascular complications and early-stage atherosclerosis.	Keiji Yoshioka，Diabetes Ther . 2018	2917792									0	Other	16	3.609	Yes	Yes	Yes	Yes	Yes	Yes	Yes	Can't tell	Yes	Yes	Yes	10/11
417	5-hydroxymethylcytosines	diabetic retinopathy (DR)	https://pubmed.ncbi.nlm.nih.gov/33221518/	Metabolite				70				tissue	5hmC-Seal	A three-gene signature (MESP1, LY6G6D, LINC01556) associated with DR was detected using the elastic net regularization on the multivariable logistic regression model, showing high accuracy to distinguish patients with DR from T2DM controls (AUC [area under curve] = 91.4%; 95% CI [confidence interval], 84.3- 98.5%), achieving a sensitivity of 88.6% and a specificity of 91.4%.	diagnosis	Compared with whole-genome bisulfite sequencing that is still expensive, the 5hmC-Seal as a pull-down enrichment assay, can be relatively cost-effective, because only the enriched cfDNA fragments that contain 5hmC will need to be sequenced. In conclusion, the 5hmC-Seal assay was successfully applied in the cfDNA samples from a cohort of T2DM patients with and without DR. Altered 5hmC markers in c…	Liyuan Han，Genomics . 2021	33221518									0	Metabolite	3	4.31	Yes	Yes	Yes	Yes	Yes	Yes	Yes	Can't tell	Yes	Yes	Yes	10/11
418	angiotensin-converting enzyme (ACE)	diabetic retinopathy (DR)	https://pubmed.ncbi.nlm.nih.gov/16178979/	Nucleic Acids-Based Biomarker				276				serum samples	polymerase chain reaction		prediction	The grade of retinopathy was correlated with duration of diabetes in DD and ID genotypes. The highest ACE activity was measured in hypertensive diabetics with DD genotype. ID genotype was suggested to be a risk factor and II was suggested to be protective for diabetic neuropathy. The DD and ID genotypes might be a predictor for the development of retinopathy in relation to duration of diabetes.	I Degirmenci，Int J Clin Prac,2005	16178979							ACE		0	DNA	12	3.149	Yes	Yes	Yes	Yes	Yes	Yes	Yes	Can't tell	Yes	Yes	Yes	10/11
419	US detection of MAC	diabetic retinopathy (DR)	https://pubmed.ncbi.nlm.nih.gov/22843765/	Bio-imaging				289				machine	US	With univariate analysis, the presence of MAC was associated with nephropathy (P<.001), retinopathy (P<.001), sensory neuropathy (P=.004), and macrovascular complications (P<.001). After adjustment for potential confounders, the presence of severe MAC was associated with nephropathy, retinopathy, and macrovascular complications, with the odds ratios of 3.4 (95% confidence interval [CI]: 1.53, 7.4…	diagnosis	In type 2 diabetic Chinese patients, US was more sensitive than conventional radiography in the detection of MAC, particularly when the MAC was mild. The presence of severe MAC was associated with diabetic nephropathy, retinopathy, and macrovascular complications. US detection of MAC was a potential early marker to identify diabetes-related complications.	Kin Hung Liu,Radiology . 2012	22843765									0	Bio-imaging	8	29.146	Yes	Yes	Yes	Yes	Yes	Yes	Yes	Can't tell	Yes	Yes	Yes	10/11
420	urine albumin/creatinine ratio (UACR)	diabetic retinopathy (DR)	https://pubmed.ncbi.nlm.nih.gov/28395215/	Metabolite		South African, Africa	South Africans; Xhosa ethnicity	140		35-75		urine	urine analysis	According to the Receiver Operating Characteristic (ROC) curve analysis, the diagnostic performance of UACR≥1.45mg/mmol-1l-1 was the optimal cut-off point	prediction	DR was found to be associated with a mild alteration in renal function and UACR ≥ 1.45 mg/mmol −1 l −1 was found to be an important risk factor for the development of DR.	F A Ganjifrockwala et al. Diabetes Res Clin Pract. 2017	28395215									0	Metabolite	5	8.18	Yes	Yes	Yes	Yes	Yes	Yes	Yes	Can't tell	Yes	Yes	Yes	10/11
422	serum uric acid levels	diabetic retinopathy (DR)	https://pubmed.ncbi.nlm.nih.gov/28444955/	Metabolite		Japan, Asia	Asian	1839				Serum		Compared to the first serum uric acid quartile level, the multivariate adjusted hazards ratio for diabetic retinopathy development in male patients was 1.97 (95% CI, 1.14-3.41; P = .015), 1.92 (95% CI, 1.18-3.13; P = .008), and 2.17 (95% CI, 1.40-3.37; P = .001) for the second, third, and fourth serum uric acid quartile levels, respectively. But this was not the case with female patients.	prediction	Higher serum uric acid levels were associated with increased risk of developing diabetic retinopathy in male patients with type 2 diabetes, but not in female patients. Serum uric acid may be a useful biomarker for predicting the future risk of developing diabetic retinopathy in male patients with type 2 diabetes.	Hirohito Kuwata et al. Diabetes Metab Res Rev. 2017	28444955									0	Metabolite	15	8.128	Yes	Yes	Yes	Yes	Yes	Yes	No	Can't tell	Yes	Yes	Yes	9/11
423	TUBD1 mRNA isoform expression profile	diabetic retinopathy (DR)	https://pubmed.ncbi.nlm.nih.gov/28137601/	Nucleic Acids-Based Biomarker		Mexico, North America	Mexican	95	35/60			Blood	Genome-wide mRNA analysis	Nearly all analyzed samples (DR and DM) showed co-expression of different TUBD1 isoforms, except 4 DR samples with exclusive expression of isoform a. The co-expression of isoforms a and b (Vab) was significantly different between both groups with nearly 60% of DM samples expressing Vab isoforms and only 34% of DR samples co-expressing such isoforms (p = 0.039 by Pearson's chi-squared test), as ob…	prediction	In conjunction, our data suggest that TUBD1 mRNA isoform expression profile in peripheral blood could be an accessible biomarker for predicting the risk for diabetic retinopathy development.	Vanessa Villegas-Ruiz et al. Exp Eye Res. 2017	28137601							TUBD1		0	mRNA	4	3.77	Yes	Yes	Yes	Yes	Yes	Yes	Yes	Can't tell	Yes	Yes	Yes	10/11
424	neutrophil-to-lymphocyte ratio (NLR)	diabetic retinopathy (DR)	https://pubmed.ncbi.nlm.nih.gov/23919588/	Other		Turkey, Europe		110	34/69	50.31±5.20; 48.38±5.45	ALL	Blood	Biochemical and hematological analyses	NLR values of the diabetes patients were significantly higher than those of the healthy control group (P<0.001), and NLR levels of the patients with DR were higher than those of the patients without DR (P<0.001). In addition, NLR values were correlated with the presence of DR and DR grades (r=0.466, P<0.001; and r=0.630, P<0.001, respectively).	prediction	According to our knowledge, this is the first study investigating the relationship between NLR, which is an inflammatory marker, and DR and its severity. Our results suggest that while evaluating diabetes patients in terms of DR, higher NLR values may be a remarkable marker.	Sena Memnune Ulu et al. Diabetes Technol Ther. 2013	23919588									0	Blood measures	46	7.337	Yes	Yes	Yes	Yes	Yes	Yes	Yes	Can't tell	Yes	Yes	Yes	10/11
425	aqueous levels of angiopoietin-like 4 (ANGPTL4)	diabetic retinopathy (DR)	https://pubmed.ncbi.nlm.nih.gov/25687026/	Protein	Angiopoietin-like 4 is a secreted glycoprotein that is induced by hypoxia and interacts with proteoglycans from the extracellular matrix.	Korea, Asia	Asian	158	73/85	60.6±5.2; 60.5± 5.5; 58.8±3.3		aqueous humor	enzyme-linked immunosorbent assay; SD-OCT	The severe NPDR and PDR groups had higher aqueous levels of ANGPTL4 and VEGF than the control group (all P < 0.001). The PDR group had higher ANGPTL4 and VEGF levels than the severe NPDR group (both P < 0.001). The aqueous ANGPTL4 levels of all diabetic retinopathy patients correlated positively with NPA (r = 0.820, P = 0.003) and TMV (r = 0.824, P < 0.001).		The ANGPTL4 may be a candidate target in DME treatment and a biomarker of ischemic-induced retinopathy, including diabetic retinopathy.	Soo Hyun Kwon et al. Ophthalmology. 2015	25687026		https://version-11-0b.string-db.org/cgi/network?networkId=bSVpBgEfnCAn	https://reactome.org/content/detail/R-HSA-381271	https://www.genome.jp/entry/K08767		https://www.ncbi.nlm.nih.gov/gene/51129	ANGPTL4		0	Protein	18	14.277	Can't tell	Yes	Yes	Yes	Yes	Yes	Yes	Can't tell	Yes	Can't tell	Can't tell	7/11
426	hyperreflective foci (HF)	diabetic retinopathy (DR)	https://pubmed.ncbi.nlm.nih.gov/25170862/	Bio-imaging			white	36	21/15	36.0±8.1; 63.9±8.7		Tissue	OCT	n spectral domain optical coherence tomography, patients affected by Type 1 and Type 2 diabetes had a mean of 7.5 ± 4.6 and 9.9 ± 4.5 hyperreflective foci, respectively. Subjects of control groups had a mean of 0.9 ± 0.8 and 1.7 ± 1.5 hyperreflective foci, respectively. Hyperreflective foci amount was statistically different between Type 1 and Type 2 diabetic groups (P = 0.032) and significantly …	diagnosis	We reported the presence of hyperreflective foci in diabetic patients without diabetic macular edema and visual impairment. This spectral domain optical coherence tomography finding might be a useful marker for the diagnosis and the follow-up in the early stage of diabetic retinopathy.	Umberto De Benedetto et al. Retina. 2015	25170862									0	Bio-imaging	31	3.975	Yes	Yes	Yes	Yes	Yes	Yes	Yes	Can't tell	Yes	Yes	Yes	10/11
427	retinal oximetry	diabetic retinopathy (DR)	https://pubmed.ncbi.nlm.nih.gov/21913965/	Bio-imaging		Beijing, China, Asia	Asian	36	25/11	52.6±7.8; 52.6±7.8; 52.2±7.5		retina	Fundus examination; Magnetic resonance	In the healthy control group, levels of retinal oxygenation response increased slowly during 100% oxygen inhalation. In contrast, they increased more quickly and attained homeostasis much earlier in the groups with background diabetic retinopathy (at the 20-min time point) and with no diabetic retinopathy (at the 25-min time point) than in the healthy control group (at the 42-min time point). Fur…	diagnosis	The results indicate that magnetic resonance imaging is a potential screening method and probably a quantitative physiological biomarker to find early diabetic retinopathy in patients with Type 2 diabetes.	Y Yang et al. Diabet Med. 2012	21913965									0	Bio-imaging	8	4.213	Yes	Yes	Yes	Yes	Yes	Yes	Yes	Can't tell	Yes	Yes	Yes	10/11
429	extrafoveal avascular area (EAA)	diabetic retinopathy (DR)	https://pubmed.ncbi.nlm.nih.gov/29715365/	Bio-imaging		America		85				Eye	OCTA	Of all the tested OCTA metrics, EAA had the greatest sensitivity in differentiating diabetic eyes without clinical evidence of retinopathy, mild to moderate nonproliferative DR (NPDR), and severe NPDR to proliferative DR from healthy controls.	diagnosis	While FAZ metrics can provide clinically useful information regarding macular ischemia, and possibly visual acuity potential, EAA measurements may be a better biomarker for DR.	Yansha Lu et al. Invest Ophthalmol Vis Sci. 2018	29715365									0	Bio-imaging	44	4.925	Yes	Yes	Yes	Yes	Yes	Yes	Yes	Can't tell	Yes	Yes	Yes	10/11
430	copeptin	diabetic retinopathy (DR)	https://pubmed.ncbi.nlm.nih.gov/27940301/	Protein	Plasma carboxy-terminal provasopressin (copeptin), a surrogate marker for AVP, is stable in serum and plasma, making it a more convenient biomarker	China, Asia	Asian	281	56/100	61(55–69)		Blood		T2DM participants with DR or VTDR had significantly higher plasma copeptin concentrations on admission (P < 0.0001). Receiver operating characteristics to predict DR and VDTR demonstrated areas under the curve for copeptin of 0.784 (95% confidence interval [CI] 0.724–0.844) and 0.834 (95% CI 0.781–0.904), respectively, which were superior to those for the homeostasis model assessment of insulin r…	diagnosis	We found that increased plasma copeptin concentrations were an independent marker of DR and VDTR in Chinese patients with T2DM, suggesting a possible role of copeptin in the pathogenesis of DR complications.	Qi Zhao et al. Mol Cell Endocrinol. 2017	27940301		https://version-11-0b.string-db.org/cgi/network?networkId=b8Kze9CHj8Cr	https://reactome.org/content/detail/R-HSA-388474	https://www.genome.jp/entry/N00915		https://www.ncbi.nlm.nih.gov/gene/100038191	avp		0	Protein	3	4.369	Yes	Yes	Yes	Yes	Yes	Yes	Yes	Can't tell	Yes	Yes	Yes	10/11
431	serum neuron-specific enolase	diabetic retinopathy (DR)	https://pubmed.ncbi.nlm.nih.gov/25252158/	Protein		China, Asia	Asian	392	229/163	49.5 (35.7-63.1); 51.6 (38.5-60.4; 50.9 (37.2-62.3)		Blood	Fundus photographs; electrochemiluminescence immunoassay	Neuron-specific enolase was slightly elevated in diabetic patients, in contrast to healthy participants, and obviously increased in diabetic patients with retinopathy compared with those without [8.3 (2.0) vs. 7.6 (1.5), P = 0.037 and 8.3 (2.0) vs. 9.5 (2.7), P = 0.004, respectively]. In addition, neuron-specific enolase levels increased with and were closely correlated to the stages of retinopat…	diagnosis	Serum neuron-specific enolase is elevated in and indicative of diabetic retinopathy. Neuron-specific enolase may be a potential biomarker of diabetic retinopathy	J Li et al. Diabet Med. 2015	25252158		https://version-11-0b.string-db.org/cgi/network?networkId=b4S7ant9OK0k	https://reactome.org/content/detail/R-HSA-179497	https://www.genome.jp/entry/hsa:2026		https://www.ncbi.nlm.nih.gov/gene/2026	ENO2		0	Protein	9	4.213	Yes	Yes	Yes	Yes	Yes	Yes	Yes	Can't tell	Yes	Yes	Yes	10/11
432	the ratio of glycated albumin to HbA1c (GA/HbA1c ratio)	diabetic retinopathy (DR)	https://pubmed.ncbi.nlm.nih.gov/27923630/	Other		Japan, Asia	Asian	613	364/249	63.2±12.5		Blood	high performance liquid chromatography; enzymatic method	When the GA/HbA1c ratios were divided into three groups and compared, the rates of diabetic nephropathy did not show any significance, while the rate of diabetic retinopathy increased significantly as the GA/HbA1c ratio increased.	prediction	The GA/HbA1c ratio was associated with diabetic retinopathy, but not with diabetic nephropathy in patients with type 2 diabetes. These results suggest that the development and progression of diabetic retinopathy is associated with plasma glucose fluctuations.	Yutaka Umayahara et al. Clin Biochem. 2017	29649417									0	Blood measures	0	3.625	Yes	Yes	Yes	Yes	Can't tell	Yes	Yes	Can't tell	Can't tell	Yes	Can't tell	7/11
433	heart rate elevation	diabetic retinopathy (DR)	https://pubmed.ncbi.nlm.nih.gov/11323088/	Other		Japan, Asia	Asian	162		58.2±9.5; 54.5±12. 5		Blood	evaluation for retinopathy; 24 -h heart rate and blood pressure measurements	In multiple logistic analysis, the odds ratio of diabetic duration and nocturnal HR to the existence of retinopathy was 1.17 (95% CI, 1.10-1.25, P=0.00001) and 1.11 (95% CI, 1.05-1.17, P=0.0002).	prediction	We concluded that diabetic retinopathy is related to diabetic duration and high heart rate in type 2 diabetes mellitus with normoalbuminuria. Heart rate elevation may be a predictor of advanced retinopathy	E Imano et al. Diabetes Res Clin Pract. 2001	11323088									0	Other	10	8.18	Yes	Yes	Yes	Yes	Yes	Yes	Yes	Can't tell	Yes	Yes	Yes	10/11
434	tear proteins	diabetic retinopathy (DR)	https://pubmed.ncbi.nlm.nih.gov/22040812/	Protein		Korea, Asia	Asian	41	23/18	28±5.12; 60.7±12.21; 66.25±6.64		Tear	2-DE; ESI-Q-TOF; Western blotting	Proteins which were differentially expressed with statistical significance (P<0.05) in two diabetic groups as compared to those in healthy group were selected and identified by ESI-Q-TOF MS/MS. Among these proteins, three proteins (LCN-1, HSP27 and B2M) were found to exhibit a progressive reduction in two disease groups. The expression levels of which might be useful as diagnostic biomarkers of D…	diagnosis	Proteomic analysis using tear is a novel approach that can provide insight into possible biomarker and the pathogenesis of early DR.	Hyun-Jung Kim et al. Clin Biochem. 2012	22040812									0	Protein	34	3.625	Yes	Yes	Yes	Yes	Yes	Yes	Yes	Can't tell	Yes	Yes	Yes	10/11
435	wall shear stress (WSS)	diabetic retinopathy (DR)	https://pubmed.ncbi.nlm.nih.gov/28387229/	Other	WSS is an important hemodynamic parameter in cardiovascular pathophysiology and affects endothelial functions, such as migration of leukocytes, adhesion, control of vessel diameter, cytoskeletal structure, and energy metabolism. WSS is generally lower in subjects at risk of vascular diseases, and causes vessel wall remodeling and pathophysiology. Reduced WSS in the retinal arterioles of subjects …	America	African American; White; Hispanic	161	58/103	57±12		Blood	non-invasive optical imaging system; MATLAB	In arterioles, V, WSR, and WSS were lower in NDR (P ≤ 0.01). V was lower in NDR than NPDR and PDR subjects (P ≤ 0.02). In venules, D was higher in NDR and NPDR (P ≤ 0.03), while V was lower in PDR (P = 0.04). Venular V and Q were higher in NPDR than PDR subjects (P ≤ 0.04). WSR and WSS were lower in all stages of DR (P ≤ 0.05), suggestive of the potential of WSS as a marker of diabetic microvascu…	diagnosis	Arteriolar WSR were reduced only in NDR subjects, suggestive of a potential early marker of diabetic microvasculopathy.	Maziyar M Khansari et al. Sci Rep. 2017	28387229									0	Other	12	4.996	Yes	Yes	Yes	Yes	Yes	Yes	Yes	Can't tell	Yes	Yes	Yes	10/11
436	ganglion cell-inner plexiform layer (GC-IPL) thickness	diabetic retinopathy (DR)	https://pubmed.ncbi.nlm.nih.gov/29957739/	Eye measures	If an ocular disorder occurs and/or progresses,theinterocularsymmetrycanbeaffected	Korea, Asia	Asian	346	198/148	59.6±14; 63±1; 61±11; 60±9	ALL	Eye	Fundus examination; OCT	Multivariate regression analyses showed that the DR severity and the interocular difference in central foveal thickness were significantly correlated with the interocular difference in the average GC-IPL thickness.	diagnosis	The GC-IPL differences showed a significant correlation with DR severity	Hyung Bin Lim et al. Optom Vis Sci. 2018	29957739									0	Eye measures	2	2.106	Yes	Yes	Yes	Yes	Can't tell	Yes	Yes	Can't tell	Can't tell	Yes	Can't tell	7/11
437	osteopontin (OPN)	diabetic retinopathy (DR)	https://pubmed.ncbi.nlm.nih.gov/29463954/	Protein	Osteopontin (OPN), also known as secreted phosphoprotein 1 (SPP1), is a multifunctional glycoprotein that is expressed by various cell types and exists as an immobilized extracellular matrix protein and as a soluble proinflammatory cytokine . This hyperglycemia-induced cytokine exhibits diverse functions, such as angiogenesis, inflammation, and fibrosis, the key pathogenesis processes involved in…	Singapore, Asia	Indians; Chinese; Malays	443	59/100	53.0±11.5		Blood	ELISA; Digital color fundus photographs	After adjustment for clinical and biochemical factors, a 1-unit increase in nature logarithm (ln)-transformed OPN was associated with the presence of DR (2.770 [1.599-3.800], p<0.001). The area under the curve (AUC) increased statistically significantly after the addition of OPN (0.805[0.763-0.846] versus 0.825 [0.785-0.865], p=0.011). In the severity analyses, the median of OPN was statistically…	diagnosis	Plasma OPN levels were associated with the presence and severity of DR in patients with type 2 diabetes, suggesting OPN may be useful as a potential biomarker for DR.	Xiao Zhang et al. Mol Vis. 2018	29463954		https://version-11-0b.string-db.org/cgi/network?networkId=b6XxcKNmTO9k	https://reactome.org/content/detail/R-NUL-2752136	https://www.genome.jp/entry/K06250	https://www.ebi.ac.uk/QuickGO/term/GO:0070030	https://www.ncbi.nlm.nih.gov/gene/6696	SPP1		0	Protein	8	2.711	Yes	Yes	Yes	Yes	Yes	Yes	Yes	Can't tell	Yes	Yes	Yes	10/11
438	one-hour plasma glucose	diabetic retinopathy (DR)	https://pubmed.ncbi.nlm.nih.gov/29622542/	Metabolite		America	American Indian	2895	46/100	31.7 (23.7, 46.3)		Blood	Direct Ophthalmoscopy;Retinal Photography	ROC analysis showed that 1h-PG and 2h-PG were of similar value in identifying prevalent and incident DR using direct ophthalmoscopy. 1h-PG cut points of 230 and 173 mg/dL were comparable to 2h-PG cut points of 200 mg/dL (type 2 diabetes) and 140 mg/dL (impaired glucose tolerance), respectively.	prediction	1h-PG is a useful predictor of retinopathy risk, has a predictive value similar to that of 2h-PG, and may be considered as an alternative glucose time point during an OGTT.	Ethan Paddock et al. Diabetes Care. 2018	29622542									0	Metabolite	9	17.152	Can't tell	Yes	Yes	Yes	Can't tell	Yes	Yes	Can't tell	Yes	Yes	Can't tell	7/11
439	two-hour plasma glucose	diabetic retinopathy (DR)	https://pubmed.ncbi.nlm.nih.gov/29622542/	Metabolite		America	American Indian	1703	38/100	26.3 (20.1-37.4)		Blood	Direct Ophthalmoscopy;Retinal Photography	ROC analysis showed that 1h-PG and 2h-PG were of similar value in identifying prevalent and incident DR using direct ophthalmoscopy. 1h-PG cut points of 230 and 173 mg/dL were comparable to 2h-PG cut points of 200 mg/dL (type 2 diabetes) and 140 mg/dL (impaired glucose tolerance), respectively.	prediction	1h-PG is a useful predictor of retinopathy risk, has a predictive value similar to that of 2h-PG, and may be considered as an alternative glucose time point during an OGTT.	Ethan Paddock et al. Diabetes Care. 2018	29622542									0	Metabolite	9	17.152	Can't tell	Yes	Yes	Yes	Can't tell	Yes	Yes	Can't tell	Yes	Yes	Can't tell	7/11
440	retinal vascular tortuosity	diabetic retinopathy (DR)	https://pubmed.ncbi.nlm.nih.gov/21625945/	Eye measures	The retinal microvasculature provides a unique opportunity to directly and non-invasively visualise the circulatory system. A number of studies have suggested that changes in the retinal vasculature (e.g. vessel calibre, fractal dimension) might be markers of diabetes , diabetic retinopathy and nephropathy.	Australia, Oceania	white	327	134/193	45.5±30; 59±15		retina	Assessment of DR; Measurement of retinal vessel tortuosity	In the multivariate analysis, retinal arteriolar and venular tortuosity were increased in participants with diabetes without DR (mean difference 12.4 × 10(-5) and 13.3 × 10(-5), respectively; both p < 0.05) and in those with DR (mean difference 15.4 × 10(-5) and 15.0 × 10(-5), respectively; both p < 0.01) compared with non-diabetic participants. Among participants with diabetes, increased arterio…	diagnosis	This suggests that retinal vascular tortuosity might be an early indicator of microvascular damage in diabetes; thus, further investigation is indicated.	M B Sasongko et al. Diabetologia. 2011	21625945									0	Eye measures	72	10.46	Yes	Yes	Yes	Yes	Yes	Yes	Yes	Can't tell	Yes	Yes	Yes	10/11
441	plasma Lutein	age related macular degeneration (AMD)	https://pubmed.ncbi.nlm.nih.gov/34203817/	Protein	Plasma lutein concentrations are related to dietary intake, but unrelated to dietary saturated fat or cognition in young children Lutein and zeaxanthin are xanthophyll carotenoids present in highly pigmented vegetables and fruits. Lutein is selectively accumulated in the brain relative to other carotenoids.	France, Europe		963				blood	high-performance liquid chromatography	. Cox proportional hazard models were used to assess associations between plasma lutein, zeaxanthin, and their (total cholesterol (TC) + triglycerides (TG)) ratios with AMD. Among the 609 included participants, 54 developed advanced incident AMD during a median follow-up time of 7.6 years (range 0.7 to 10.4). Participants with higher plasma lutein had a reduced risk for incident advanced AMD in t…	prediction	No associations were evidenced for other carotenoids. Higher plasma lutein was associated with a 37% reduced risk of incident advanced AMD.	Bénédicte M J Merle et al.Nutrients . 2021	34203817		https://version-11-0b.string-db.org/cgi/network?networkId=bpT6pKZptrCB	https://reactome.org/content/detail/R-HSA-391377	https://www.genome.jp/entry/K11158	https://www.ebi.ac.uk/QuickGO/term/GO:0005506	https://www.ncbi.nlm.nih.gov/gene/6121	RPE65		0	Protein	5	6.706	Yes	Yes	Yes	Yes	Yes	Yes	Yes	Can't tell	Yes	Yes	Yes	10/11
445	HRF	age related macular degeneration (AMD)	https://pubmed.ncbi.nlm.nih.gov/33913858/	Metabolite	a morphologic sign of lipid extravasation in diabetic macular edema. Well-demarcated, hyperreflective foci were identified in the retina of patients with DME.	India, Asia	InDian	131				tissue	Enzyme-linked immunosorbent assay (ELISA)	Inner retinal (IR) HRF were seen in 88 eyes (67%), outer retinal (OR) in 28 (21%), and subretinal (SR) in 12 (9%). The IR had (7.1 ± 7) HRF, the OR (6.5 ± 4.8), and SR (3.9 ± 2.9). A greater proportion of eyes with HRF also had subretinal fluid (SRF), significantly higher blood pressure and lower serum triglycerides. Univariate linear regression analysis showed women (3 HRF greater vs. men, P = 0…	prediction	Our study highlights the importance of HRF as an imaging biomarker in DME suggesting an inflammatory origin. Long-term observations of large cohorts with automated analysis can give more insights.	M Arthi et al.Indian J Ophthalmol . 2021	33913858									0	Metabolite	6	2.969	Yes	Yes	Yes	Yes	Yes	Yes	Yes	Can't tell	Yes	Yes	Yes	10/11
446	miR-377-3p	age related macular degeneration (AMD)	https://pubmed.ncbi.nlm.nih.gov/33906524/	Nucleic Acids-Based Biomarker	hus far, the role of serum exosomal microRNAs (miRNAs) in DME progression remains elusive. This study investigated serum exosomal miRNAs from patients with type 2 diabetes (T2D) and DME to identify miRNAs associated with expression of vascular endothelial growth factor (VEGF), a pivotal component in DME progression; it also evaluated the diagnostic values of these miRNAs for DME.			44				tissue	RT-PCR and western blot analysis	VEGF was significantly upregulated in ARPE-19 cells treated with exosomes from patients with T2D and DME, compared with exosomes from patients with T2D alone. Among the top 10 downregulated miRNAs identified during exosomal miRNA profiling, miR-377-3p inhibited the expression of VEGF. Luciferase reporter assays confirmed that miR-377-3p could directly regulate VEGF expression. Receiver operating …	diagnosis	erum exosomal miR-377-3p inhibits VEGF expression to suppress retinal pigment epithelium proliferation and offers a diagnostic biomarker for DME.	Li Jiang et al.J Int Med Res . 2021	33906524							miR-377-3p		0	miRNA	3	1.573	Yes	Yes	Yes	Yes	No	Yes	Yes	Yes	Yes	Can't tell	Yes	9/11
447	fluid	age related macular degeneration (AMD)	https://pubmed.ncbi.nlm.nih.gov/33795837/	Metabolite	Current guidelines on the management of patients with neovascular age-related macular degeneration (nAMD) lack clear recommendations on the interpretation of fluid as seen on optical coherence tomography (OCT) imaging and the incorporation of this information into an ongoing disease treatment strategy.			654				machine	Bioinformatics	A total of 52 publications reported primary evidence from clinical trials, studies, and chart reviews. Observations from these were sometimes inconsistent, but trends were observed with regard to features reported as being predictive of visual outcomes. Based on these findings, diagnostic recommendations and a treatment algorithm based on a treat-and-extend (T&E) regimen were developed.	diagnosis	These provide guidance on the diagnosis of nAMD as well as a simple treatment pathway based on the T&E regimen, with treatment decisions made according to the observations of fluid as a critical biomarker for disease activity.	Laurent Kodjikian et al.Eye (Lond) . 2021	33795837									0	Metabolite	10	4.456	Yes	Yes	Can't tell	Can't tell	Can't tell	Yes	Yes	Can't tell	Can't tell	Yes	Can't tell	5/11
448	drusen ooze	age related macular degeneration (AMD)	https://pubmed.ncbi.nlm.nih.gov/33710471/	Metabolite	Drusen ooze may activate the RPE apical surfaces, leading to a marked increase in phagocytosis/endocytosis of extracellular debris that eventually overwhelms the RPE capacity, and leads to RPE death, subsequent release of intracellular RPE material and thereby propagate a cycle of cellular death resulting in GA development and progression.			72				machine	Bioinformatics	: In total, 72 eyes with a mean follow-up of 68.89 (± 25.57 months) were studied. At presentation, 11 eyes (15.3%) had a single drusen type, whereas 61 eyes (84.7%) had mixed drusen. Reticular pseudodrusen were most common (84.7%) followed by soft drusen (66.6%). Drusen ooze was seen in 47 eyes (65.2%) at presentation. The presence of drusen ooze at baseline (p < 0.01) and baseline best corrected…	diagnosis	In dry AMD, drusen ooze is a useful sign for predicting progression to iRORA and cRORA over time.	Mahima Jhingan et al.Graefes Arch Clin Exp Ophthalmol . 2021	33710471									0	Metabolite	6	3.535	Yes	Yes	Yes	Yes	Yes	Yes	Yes	Can't tell	Yes	Yes	Yes	10/11
453	focal retinal thinning (FRT)	age related macular degeneration (AMD)	https://pubmed.ncbi.nlm.nih.gov/34003911/	Eye measures				190				machine	bioinformatics	A total of 190 participants (52 healthy participants and 138 diabetic patients) were included. A higher prevalence of FRT was observed in eyes with advanced DR versus healthy eyes and versus diabetic eyes with no DR or mild DR. FIRT and FCRT were significantly greater in eyes with proliferative DR treated with pan-retinal photocoagulation, and FMRT was significantly more common in eyes with sever…	diagnosis	FRT occurs in all stages of DR and is increasingly prevalent with increasing severity of DR.	Rony Carlos Preti et al.Transl Vis Sci Technol . 2021	34003911									0	Eye measures	3	3.048	Yes	Yes	Yes	Yes	Yes	Yes	Yes	Can't tell	Yes	Yes	Yes	10/11
457	relative ellipsoid zone reflectivity (rEZR)	age related macular degeneration (AMD)	https://pubmed.ncbi.nlm.nih.gov/33133775/	Eye measures	Relative ellipsoid zone reflectivity (rEZR) represents a potential biomarker of photoreceptor health on spectral-domain optical coherence tomography (SD-OCT). Because manual quantification of rEZR is laborious and lacks of spatial resolution, automated quantification of the rEZR would be beneficial.	Australia, Oceania	Australian	70	42/27	58-72	ALL	machine	Bioinformatics	Forty eyes of 40 participants with a mean (± standard deviation) age of 65.2 ± 7.8 years were included. Both the manual and automated method showed that control eyes exhibit a greater rEZR than AMD eyes (P < 0.001). Overall, the limits of agreement between the manual and automated method were -7.5 to 7.3 arbitrary units (AU) and 95% of the data points had a difference in the rEZR between the meth…	diagnosis	The automated quantification of rEZR method is reliable and reproducible. Further studies of the rEZR as a novel biomarker for AMD severity and progression are warranted.	Sarah Thiele et al.Transl Vis Sci Technol . 2020	33133775									0	Eye measures	5	3.048	Yes	Yes	Yes	Yes	Yes	Yes	Yes	Can't tell	Yes	Yes	Yes	10/11
458	SRF	age related macular degeneration (AMD)	https://pubmed.ncbi.nlm.nih.gov/32415240/	Metabolite	Sub-retinal fluid In white-on-black OCT images (as seen below) the SRF is represented by a hyporeflective space between the neurosensory retina and the retinal pigment epithelium (RPE).			310				tissue	ELISA; Western blots	Incidence of macular atrophy and treatment responses were evaluated on multimodal imaging, including optical coherence tomography (OCT), blue autofluorescence (BAF) and near-infrared (NIR) confocal scanning laser ophthalmoscopy and fluorescence and indocyanine green angiography (FAG/ICGA). In total, 27 eyes (8.7%) of 26 patients with a mean follow-up of 4.2 ± 0.9 (3-5) years met the inclusion cri…	diagnosis	Cumulative macular atrophy incidence was 11.5% at year 1, 15.4% throughout years 2 to 4, and 22.4% at year 5. In conclusion, eyes manifesting activity by SRF only in treat & extend anti-VEGF regimen for nAMD seem to exhibit rather low rates of macular atrophy during long-term follow-up. SRF might be an indicator of a more benign form of nAMD.	Jakob Siedlecki et al.Sci Rep . 2020	32415240									0	Metabolite	12	4.996	Yes	Yes	Yes	Yes	Yes	Yes	Yes	Can't tell	No	Yes	Can't tell	8/11
459	hyperreflective foci (HF)	age related macular degeneration (AMD)	https://pubmed.ncbi.nlm.nih.gov/32389889/	Bio-imaging	Hyperreflective foci (HRF) are OCT biomarkers for the progression of nonneovascular age-related macular degeneration (AMD) attributed to anteriorly migrated retinal pigment epithelial cells.	UK, Europe	white; none-hispanic	101	44/57	60-95		tissue	OCT scans	In 101 eyes of 101 patients, HRF and HRS were identified in 25 and 95 eyes, respectively, with good reliability. Hyperreflective foci were present but sparse in healthy eyes, infrequent in early AMD eyes, and frequent but highly variable among intermediate AMD eyes (mean±standard deviation [SD] number per eye, 0.1 ± 0.2, 0.2 ± 0.5, and 1.9 ± 3.4 for healthy, early AMD, and intermediate AMD eyes, …	diagnosis	Hyperreflective foci and HRS are markers of cellular activity associated with visual dysfunction, especially delayed RMDA, an AMD risk indicator assessing efficiency of retinoid resupply. Hyperreflective specks may represent lipofuscin translocating inwardly within cones. HRF and HRS may serve as structural end points in clinical trials targeting AMD stages earlier than atrophy expansion. These r…	Benjamin S Echols et al.Ophthalmol Retina . 2020	32389889									0	Bio-imaging	11	Uncollected	Yes	Yes	Yes	Yes	Yes	Yes	Yes	Can't tell	Yes	Yes	Yes	10/11
460	macular pigment optical density	age related macular degeneration (AMD)	https://pubmed.ncbi.nlm.nih.gov/32380638/	Bio-imaging	macular pigment optical density	Japan, Asia	Asian	60	28/22	50-85		tissue	OCT scans	MPOD levels and PROS length in the AMD fellow eyes were significantly lower and shorter, respectively, than in control eyes. MPOD and PROS length were positively correlated in control eyes (R = 0.386; p = 0.035) but not in AMD fellow eyes. Twenty (67%) AMD fellow eyes met the criteria of MPOD < 0.65 and/or PROS length < 35 μm, while only five (17%) control eyes did. After adjusting for age and se…	prediction	he combination of MPOD and PROS length may be a useful biomarker for screening predisease AMD patients, although further studies are required in this regard. ®	Norihiro Nagai et al.J Clin Med . 2020	32380638									0	Bio-imaging	8	4.964	Yes	Yes	Yes	Yes	Yes	Yes	Yes	Can't tell	Can't tell	Yes	Yes	9/11
461	and photoreceptor outer segment length	age related macular degeneration (AMD)	https://pubmed.ncbi.nlm.nih.gov/32380638/	Bio-imaging	photoreceptor outer segment	Japan, Asia	Asian	60	28/22	50-85		tissue	OCT scans	MPOD levels and PROS length in the AMD fellow eyes were significantly lower and shorter, respectively, than in control eyes. MPOD and PROS length were positively correlated in control eyes (R = 0.386; p = 0.035) but not in AMD fellow eyes. Twenty (67%) AMD fellow eyes met the criteria of MPOD < 0.65 and/or PROS length < 35 μm, while only five (17%) control eyes did. After adjusting for age and se…	prediction	he combination of MPOD and PROS length may be a useful biomarker for screening predisease AMD patients, although further studies are required in this regard. ®	Norihiro Nagai et al.J Clin Med . 2020	32380638									0	Bio-imaging	8	4.964	Yes	Yes	Yes	Yes	Yes	Yes	Yes	Can't tell	Can't tell	Yes	Yes	9/11
462	S100 calcium-binding proteins A8 (S100A8)	age related macular degeneration (AMD)	https://pubmed.ncbi.nlm.nih.gov/32339498/	Nucleic Acids-Based Biomarker	S100 proteins constitute a family of acidic calcium-binding proteins that are important in intracellular calcium metabolism. Recent evidence that some S100 proteins are secreted makes it likely that they are also involved in cell-cell interactions.			158				tissue	statistical and bioinformatics		prediction	This study provides a high-resolution RNA-sequencing-based transcriptional signature of human CNV, characterizes its compositional pattern of immune and stromal cells, and reveals S100A8/A9 to be a novel biomarker and promising target for therapeutics and diagnostics directed at age-related macular degeneration.	Anja Schlecht et al.Am J Pathol . 2020	32339498							S100A8		0	mRNA	20	5.77	Yes	Yes	Yes	Yes	Yes	Yes	Yes	Can't tell	Can't tell	Yes	Yes	9/11
463	S100 calcium-binding proteins A9 (S100A9)	age related macular degeneration (AMD)	https://pubmed.ncbi.nlm.nih.gov/32339499/	Nucleic Acids-Based Biomarker	S100 proteins constitute a family of acidic calcium-binding proteins that are important in intracellular calcium metabolism. Recent evidence that some S101 proteins are secreted makes it likely that they are also involved in cell-cell interactions.			158				tissue	statistical and bioinformatics		prediction	This study provides a high-resolution RNA-sequencing-based transcriptional signature of human CNV, characterizes its compositional pattern of immune and stromal cells, and reveals S100A8/A9 to be a novel biomarker and promising target for therapeutics and diagnostics directed at age-related macular degeneration.	Anja Schlecht et al.Am J Pathol . 2020	32339498							S100A9			mRNA	20	5.77	Yes	Yes	Yes	Yes	Yes	Yes	Yes	Can't tell	Can't tell	Yes	Yes	9/11
465	miR-126, miR-410, and miR-19a	age related macular degeneration (AMD)	https://pubmed.ncbi.nlm.nih.gov/32818115/	Nucleic Acids-Based Biomarker	MicroRNAs (miRNAs) are small noncoding RNAs that function as major players of posttranscriptional gene regulation in diverse species. In mammals, the biogenesis of miRNAs is executed by cooperation of multiple biochemical reactions including processing of miRNA precursors by two central endoribonucleases, Drosha and Dicer.	Ireland		377				blood	qRT-PCR	Unsupervised hierarchical clustering indicated that AMD serum specimens have a different miRNA profile to healthy controls. We successfully identified and validated the differentially regulated miRNAs in serum from AMD patients versus controls. The biomarker potential of three miRNAs (miR-126, miR-19a, and miR-410) was confirmed by qRT-PCR, with significantly increased quantities in serum of AMD …	diagnosis	creased quantities of miR-126, miR-410, and miR-19a in serum from AMD patients indicate that these miRNAs could potentially serve as diagnostic AMD biomarkers. All three miRNAs significantly correlated with AMD pathogenesis.	Hanan ElShelmani et al.Transl Vis Sci Technol . 2020	32818115							miR-126, miR-410, and miR-19a		0	miRNA	6	3.048	Yes	Yes	Yes	Yes	Yes	Yes	Yes	Can't tell	Can't tell	Yes	Yes	9/11
466	serum C-reactive protein (CRP)	age related macular degeneration (AMD)	https://pubmed.ncbi.nlm.nih.gov/31900758/	Protein	Measurement of CRP levels, a marker of inflammation in the blood. Type: Blood sample Duration: About a minute Results available: Within a day Is Invasive: Invasive Normal value(s): < 3 mg/L	UK, Europe	European	418642				blood	ELISA; Western blots	Genetic variants which predicted elevated serum CRP levels were associated with advanced AMD (odds ratio [OR] for per standard deviation increase in serum CRP levels: 1.31, 95% confidence interval [CI]: 1.19-1.44, P = 5.2 × 10-8). The OR for the increase in advanced AMD risk when moving from low (< 3 mg/L) to high (> 3 mg/L) CRP levels is 1.29 (95% CI: 1.17-1.41). Our results were unchanged in se…	diagnosis	We used multivariable MR to adjust for the effects of other potential AMD risk factors including smoking, body mass index, blood pressure and cholesterol; this did not alter our findings. Our study provides strong genetic evidence that higher circulating CRP levels lead to increases in risk for all forms of AMD. These findings highlight the potential utility for using circulating CRP as a biomark…	Xikun HanXikun Han et al.Eur J Epidemiol . 2020	31900758			https://reactome.org/content/detail/R-HSA-976769	https://www.genome.jp/entry/fch:102056224	https://www.ebi.ac.uk/QuickGO/term/GO:0005616	https://www.ncbi.nlm.nih.gov/gene/1401	CRP		0	Protein	24	12.434	Yes	Yes	Yes	Yes	Yes	Yes	Yes	Can't tell	Can't tell	Yes	Yes	9/11
471	EPHA2	cataract	https://pubmed.ncbi.nlm.nih.gov/24014202/	Nucleic Acids-Based Biomarker		Australia, Oceania	Australian	421		≥50		whole blood or saliva or buccal swab	Sequencing Analysis; Haplotype Analysis; Bioinformatics Analysis	In conclusion, this study suggests that mutations in the EPHA2 gene account for approximately 4.7% of inherited cataract cases in South-Eastern Australia.	prediction	In conclusion, this study suggests that mutations in the EPHA2 gene account for approximately 4.7% of inherited cataract cases in South-Eastern Australia.The current study indicates that the frequency of congenital cataract causing mutations in the EPHA2 gene alone is comparable to that in the whole group of crystallin genes taken together. This suggests that mutations in other structurally and f…	Alpana Dave et al,PLoS One . 2013	24014202		https://version-11-0b.string-db.org/cgi/network?networkId=b91ALRDRpgUs		https://www.genome.jp/entry/K05103	https://www.uniprot.org/uniprot/A0A2I4B1P7	https://www.ncbi.nlm.nih.gov/gene/1969	EPHA2		0	DNA	26	3.752	Yes	Yes	Yes	Yes	Yes	Yes	Yes	Can't tell	Can't tell	Yes	Yes	9/11
472	SOD2 mRNA	pseudoexfoliation (PEX) syndrome	https://pubmed.ncbi.nlm.nih.gov/23805041/	Nucleic Acids-Based Biomarker	The cellular antioxidant defense system comprises enzymatic (i.e., superoxide dismutases [SODs], catalase, glutathione peroxidase) and non-enzymatic antioxidants (i.e., vitamins A, C, and E, selenium, zinc, carotenoids, and various metabolites) [10-13]. Moreover, Lobo et al. [14] and Sies [15] distinguished three levels of the antioxidant defense system. The first line contributes to preventing f…	Poland, Europe	European	43	26/17	74.5 (63-80); 71 (66-80)	ALL	Circular sections of ALCs	PCR	SOD2, ALDH1A1, and MGST1 mRNAs were detected in all studied samples. The examined genes had statistically significant higher expression in the group of patients with PEX than in the control group (SOD2, p=0.0015; ALDH1A1, p=0.0001; MGST1, p=0.0001, Mann-Whitney U test). The areas under the curve (AUC) of SOD2, MGST1, and ALDH1A1 were 0.766, 0.818, and 0.957, respectively.	prediction	Differential expression of SOD2, ALDH1A1, and MGST1 genes in the anterior lens capsules of patients with PEX suggest that diseased tissue appears to respond to the previously reported oxidative stress. A possible role of ALDH1A1 mRNA level as a risk factor or marker for PEX needs further confirmation.	Barbara Strzalka-Mrozik et al,Mol Vis . 2013	23805041							SOD2		0	mRNA	11	2.711	Yes	Yes	Yes	Yes	Yes	Yes	Yes	Can't tell	Can't tell	Yes	Yes	9/11
473	ALDH1A1 mRNA	pseudoexfoliation (PEX) syndrome	https://pubmed.ncbi.nlm.nih.gov/23805041/	Nucleic Acids-Based Biomarker	The cellular antioxidant defense system comprises enzymatic (i.e., superoxide dismutases [SODs], catalase, glutathione peroxidase) and non-enzymatic antioxidants (i.e., vitamins A, C, and E, selenium, zinc, carotenoids, and various metabolites) [10-13]. Moreover, Lobo et al. [14] and Sies [15] distinguished three levels of the antioxidant defense system. The first line contributes to preventing f…	Poland, Europe	European	43	26/17	74.5 (63-80); 71 (66-80)	ALL	Circular sections of ALCs	PCR	SOD2, ALDH1A1, and MGST1 mRNAs were detected in all studied samples. The examined genes had statistically significant higher expression in the group of patients with PEX than in the control group (SOD2, p=0.0015; ALDH1A1, p=0.0001; MGST1, p=0.0001, Mann-Whitney U test). The areas under the curve (AUC) of SOD2, MGST1, and ALDH1A1 were 0.766, 0.818, and 0.957, respectively.	prediction	Differential expression of SOD2, ALDH1A1, and MGST1 genes in the anterior lens capsules of patients with PEX suggest that diseased tissue appears to respond to the previously reported oxidative stress. A possible role of ALDH1A1 mRNA level as a risk factor or marker for PEX needs further confirmation.	Barbara Strzalka-Mrozik et al,Mol Vis . 2013	23805041							ALDH1A1		0	mRNA	11	2.711	Yes	Yes	Yes	Yes	Yes	Yes	Yes	Can't tell	Can't tell	Yes	Yes	9/11
474	MGST1 mRNA	pseudoexfoliation (PEX) syndrome	https://pubmed.ncbi.nlm.nih.gov/23805041/	Nucleic Acids-Based Biomarker	The cellular antioxidant defense system comprises enzymatic (i.e., superoxide dismutases [SODs], catalase, glutathione peroxidase) and non-enzymatic antioxidants (i.e., vitamins A, C, and E, selenium, zinc, carotenoids, and various metabolites) [10-13]. Moreover, Lobo et al. [14] and Sies [15] distinguished three levels of the antioxidant defense system. The first line contributes to preventing f…	Poland, Europe	European	43	26/17	74.5 (63-80); 71 (66-80)	ALL	Circular sections of ALCs	PCR	SOD2, ALDH1A1, and MGST1 mRNAs were detected in all studied samples. The examined genes had statistically significant higher expression in the group of patients with PEX than in the control group (SOD2, p=0.0015; ALDH1A1, p=0.0001; MGST1, p=0.0001, Mann-Whitney U test). The areas under the curve (AUC) of SOD2, MGST1, and ALDH1A1 were 0.766, 0.818, and 0.957, respectively.	prediction	Differential expression of SOD2, ALDH1A1, and MGST1 genes in the anterior lens capsules of patients with PEX suggest that diseased tissue appears to respond to the previously reported oxidative stress. A possible role of ALDH1A1 mRNA level as a risk factor or marker for PEX needs further confirmation.	Barbara Strzalka-Mrozik et al,Mol Vis . 2013	23805041							MGST1		0	mRNA	11	2.711	Yes	Yes	Yes	Yes	Yes	Yes	Yes	Can't tell	Can't tell	Yes	Yes	9/11
475	FTL		https://pubmed.ncbi.nlm.nih.gov/23592921/	Nucleic Acids-Based Biomarker		America	Caucasian, American	312		>55		blood leukocytes	RT-PCR,Linkage analyses,genotyping,mutation detection	Genome-wide linkage analysis with single nucleotide polymorphism markers in the family identified a likely disease-haplotype interval on chromosome 19q (rs888861-[~17Mb]-rs8111640) that encompassed the microsatellite marker D19S879 (logarithm of the odds score [Z]=2.03, recombination distance [θ]=0). Mutation profiling of positional-candidate genes detected a heterozygous, noncoding G-to-T transv…	prediction	The data are consistent with robust transcription of FTL in the lens, and suggest that whereas variations clustered in the IRE of the FTL gene are directly associated with hereditary hyperferritinemia-cataract syndrome, such IRE variations are unlikely to play a significant role in the genetic etiology of age-related cataract.	Thomas M Bennett et al,Mol Vis . 2013	23592921				https://www.genome.jp/entry/ncbi-cdd:409760	https://www.uniprot.org/uniprot/A0A060VUH9	https://www.ncbi.nlm.nih.gov/gene/2512	FTL		0	DNA	8	2.711	Yes	Yes	Yes	Yes	Yes	Yes	Yes	Can't tell	Can't tell	Yes	Yes	9/11
476	interleukin-6	pseudoexfoliation (PEX) syndrome	https://pubmed.ncbi.nlm.nih.gov/23550261/	Other				38	19/19	51-80; 50-90		serum	Enzyme-linked immunosorbent assay (ELISA)	The significant results were the mean IL-6 levels that were higher in PSX group 2 (37.68±29.52 pg/mL) compared to that in control group 1 (15.32±10.08 pg/mL) (P<0.001).	prediction	In conclusion, the results of this study suggest that local and chronic inflammation induced by the complement pathways plays a central role in the development of PSX syndrome. Moreover, levels of various inflammatory biomarkers may add clinically relevant, predictive information to known, well-establish risk factors for PSX syndrome.	Zuhal Yildirim et al,Int J Ophthalmol . 2013	23550261									0	Cytokine	18	1.645	Yes	Yes	Yes	Yes	Yes	Yes	Yes	Can't tell	Can't tell	Yes	Yes	9/11
477	matrix metalloproteinase-9 levels (InflammaDry)	dry eye	https://pubmed.ncbi.nlm.nih.gov/23307206/	Metabolite	matrix metallopro- teinase 9 (MMP-9) is a proteolytic enzyme that is produced by stressed epithe- lial cells and is elevated in patients with dry eye and ocular surface disease			206		18-88		tear	Schirmer tear test	InflammaDry showed sensitivity of 85% (in 121 of 143 patients), specificity of 94% (59 of 63), negative predictive value of 73% (59 of 81), and positive predictive value of 97% (121 of 125).	prediction	Compared with clinical assessment, InflammaDry is sensitive and specific in diagnosing dry eye.	Robert Sambursky et al,JAMA Ophthalmol . 2013	23307206									0	Metabolite	56	8.253	Yes	Yes	Yes	Yes	Yes	Yes	Yes	Can't tell	Can't tell	Yes	Yes	9/11
480	D2S439	cataract	https://pubmed.ncbi.nlm.nih.gov/22165987/	Nucleic Acids-Based Biomarker		India, Asia	Indian population	346	1/1.7	≥35		plasma	PCR	Eighty percent of individuals diagnosed with mature cataract and 75% of patient with immature cataract possess the longer allele of D2S439. Other markers namely D2S1284, D2S2944, D2S2359 from 2q33-37 region were also analyzed in this case-control cohort but only D2S439 marker showed signifi cant association with both MetS phenotype and cataract.	prediction	This exploratory study suggests that presence of even a single longer allele of D2S439 is associated with both cataract and MetS components in Asian Indians, unraveling the existence of a shared genetic locus	Shipra Mehra et al,Free Radic Res . 2012 Feb	22165987				https://www.genome.jp/entry/tr:A0A5D2S439_GOSMU	https://www.uniprot.org/uniprot/D2S439		D2S439		1	DNA	4	4.354	Yes	Yes	No	No	Yes	Yes	Yes	Can't tell	Can't tell	Yes	Yes	7/11
481	αA-crystallin gene (CRYAA)	cataract	https://pubmed.ncbi.nlm.nih.gov/22216983/	Nucleic Acids-Based Biomarker		China, Asia	Chinese	121				peripheral blood leukocytes	genotype; two-point linkage analysis; Direct sequencing	Clinical features of cataract in this family were asymmetric in two eyes of some affected subjects. Evidence of linkage was obtained with marker D21S1411 (logarithm of odds [LOD] score [Z] = 2.42, recombination fraction [θ] = 0.0). Sequencing of the candidate CRYAA gene revealed a single base alteration c.347 G > A in exon 3, which resulted in the substitution of highly conserved arginine by hist…	prediction	This study identified a novel cataract-microcornea phenotype caused by the recurrent mutation p.R116H in CRYAA, and suggested that this mutation site is not likely the consequence of a founder effect, but probably a result of a mutational hot spot.	Binbin Wang et al,Ophthalmic Genet . 2012 Sep	22216983		https://version-11-0b.string-db.org/cgi/network?networkId=b6pDhcMJtTCO		https://www.genome.jp/entry/hsa:1409	https://www.uniprot.org/uniprot/A0A075X1J0	https://www.ncbi.nlm.nih.gov/gene/1409	CRYAA		0	DNA	3	1.274	Yes	Yes	No	No	Yes	Yes	Yes	Can't tell	Can't tell	Yes	Yes	7/11
482	GJA3	congenital Coppock-like cataracts	https://pubmed.ncbi.nlm.nih.gov/22876138/	Nucleic Acids-Based Biomarker		China, Asia	Chinese	46				blood lymphocytes leukocytes	Genotyping and linkage analysis; Mutational analyses	Direct sequencing of the candidate gene GJA3 (gap junction protein alpha-3) revealed a c.427G>A transition in exon 2 of GJA3 that co-segregated with the cataract in the family members and was not observed in 100 control patients. This single-nucleotide change resulted in the substitution of a highly conserved glycine by arginine (G143R).	prediction	The present study identified a novel mutation in GJA3 that causes CCL. As the first report to relate p.G143R mutation in GJA3, it expands the mutation spectrum of GJA3. Our report is the first in identification of the mutation of GJA3 in the cytoplasmic-loop domain. This mutation is associated with multiple members of a five-generation family with congenital CCL.	Lu Zhang et al,Mol Vis . 2012	22876138		https://version-11-0b.string-db.org/cgi/network?networkId=b4sgwup2gCkt		https://www.genome.jp/entry/hsa:2700	https://www.uniprot.org/uniprot/A0A2I0MCX3	https://www.ncbi.nlm.nih.gov/gene/2700	GJA3		0	DNA	12	2.711	Yes	Yes	Yes	Yes	Yes	Yes	Yes	Can't tell	Can't tell	Yes	Yes	9/11
489	distinctive opacities of cataract		https://pubmed.ncbi.nlm.nih.gov/2378378/	Bio-imaging				133				machine		Cataracts of various types or aphakia were found in 115 of 231 eyes (49.8%) studied. The most frequent and distinctive lesions, described as wedge and fleck cataracts, accounted for 40 of the 93 cataracts (43.0%) observed.	prediction	These distinctive opacities of cataract may serve as a clinical marker for the Stickler syndrome and facilitate early diagnosis.	C M Seery et al,Am J Ophthalmol . 1990	2378378	The full text of article is not available								1	Bio-imaging	12	5.488	Yes	Yes	Yes	Yes	Yes	Yes	Yes	Can't tell	Can't tell	Yes	Yes	9/11
490	cataract		https://pubmed.ncbi.nlm.nih.gov/2146070/	Other				294					examined for the presence of lens opacities and followed up	Only two patients were lost to follow-up but there were 73 deaths, 49 in the 108 patients with opacities and 24 in the 184 patients without (odds ratio 2.4, 95% Cl 1.5-3.9).	prediction	Lens opacities were a powerful predictor of death and the effect was independent of other prognostic factors. The presence of cataract identifies a high risk sub-group of elderly diabetic patients.	D L Cohen,et al,Diabet Med . 1990 Aug	2146070	The full text of article is not available								1	Disease	5	4.213	Yes	Yes	Yes	Yes	Yes	Yes	Yes	Can't tell	Can't tell	Yes	Yes	9/11
491	macular vessel reduction	macular oedema associated with branch retinal vein occlusion (BRVO)	https://pubmed.ncbi.nlm.nih.gov/30514711/	Bio-imaging		Japan, Asia	Japanese	31	14/17	69.1±9.8		machine	optical coherence tomography angiography (OCTA)	Multivariate regression analysis showed that a greater macular vessel reduction at 1 month after initial IVR injection was significantly a negative predictor of frequency of IVR injections (β=-0.5065, p=0.0082). The visual acuity and the central foveal thickness at the initial visit or at 1 month after initial IVR injection were not predictive factors for frequency of IVR injections.	prognosis	Patients with BRVO with a large macular vessel reduction at 1 month after an initial IVR injection have fewer recurrences and thus lower frequency of IVR injections during 12 months.	Taiji Hasegawa et al,Br J Ophthalmol . 2019 Oct	30514711									0	Bio-imaging	9	5.908	Yes	Yes	Yes	Yes	Yes	Yes	Yes	Can't tell	Can't tell	Yes	Yes	9/11
492	hyperreflective foci (HF)	best vitelliform macular dystrophy (BVMD)	https://pubmed.ncbi.nlm.nih.gov/29065010/	Bio-imaging	Hyperreflective foci (HF) are discrete, focal, hyper- reflective lesions detected by SD-OCT in many disorders, mainly age-related macular degeneration, retinal vein occlusion, and diabetic retinopathy, as well as hereditary dystrophies such as Stargardt disease, retinitis pigmentosa, and adult-onset foveomacular vitelliform dystrophy.			39			ALL	machine	complete ophthalmologic examination, including best-corrected visual acuity and spectral domain optical coherence tomography.	In 46% of clinically diseased eyes, HF were localized in the fovea and in correspondence with the BVMD lesions at the level of the outer nuclear layer and outer plexiform layer. Hyperreflective foci were present in 16% of control eyes. Mean number of HF in eyes affected by clinical BVMD stood at 7.67 ± 7.35. These were predominantly small HF (6.23 ± 6.14, P < 0.001) localized in the outer nuclear…	prediction	This study describes the presence of HF in BVMD using spectral domain optical coherence tomography. Our data suggest that HF identification is correlated with the progression of the disease and could represent a useful biomarker of BVMD.	Maurizio Battaglia Parodi et al,Retina . 2018 Dec	29065010									0	Bio-imaging	8	3.975	Yes	Yes	Yes	Yes	Yes	Yes	Yes	Can't tell	Can't tell	Yes	Yes	9/11
493	choroidal vascularity index (CVI)	stargardt disease	https://pubmed.ncbi.nlm.nih.gov/29016459/	Bio-imaging	CVI ia a novel technique that indirectly analyzes changes in the cho- roidal vasculature	India, Asia	Indian population	64			ALL	machine	dilated fundus examina-tion.Color fundus photograph, enhanced depth imaging-OCT scans using swept source machine,fundus fluorescein angiography, electroretinography,and fundus autofluorescence.	There was a significant decrease in the CVI among eyes with Stargardt disease as compared with the normal eyes (62.51 ± 0.25% vs. 65.45 ± 0.29%, P < 0.001). There was a negative association between visual acuity and CVI (correlation coefficient = -0.75, P < 0.001).	prediction	Choroidal vascularity index appears to be a more robust tool compared with SFCT for choroidal changes in Stargardt disease. Choroidal vascularity index can possibly be used as a surrogate marker for disease monitoring. A decrease in CVI was associated with a decrease in visual function in eyes with Stargardt disease.	Dhanashree Ratra et al,Retina . 2018 Dec	29016459									0	Bio-imaging	20	3.975	Yes	Yes	Yes	Yes	Yes	Yes	Yes	Can't tell	Can't tell	Yes	Yes	9/11
494	delayed rod-mediated dark adaptation (RMDA)	age related macular degeneration (AMD)	https://pubmed.ncbi.nlm.nih.gov/30389424/	Eye measures	RMDA refers to the recovery of light sensitivity by rod photoreceptors after exposure to a bright light.	Alabama, USA, North America	majority (97.1%) were white of European origin	543	196/347	69.3		blood	taqman assay	For the combined sample, higher RIT (slower RMDA) was observed for both the A69S variant in ARMS2 and the Y402H variant in CFH (adjusted P = 0.0001 and P = 0.0023, respectively). For healthy participants, the A69S variant in ARMS2 was associated with higher RIT (adjusted P = 0.0011), whereas the Y402H variant in CFH was not (adjusted P = 0.2175). For AMD patients, the A69S variant of ARMS2 and th…	prediction	We report a novel association wherein older adults with high-risk ARMS2 and CFH genotypes are more likely to demonstrate delayed RMDA, the first functional biomarker for incident early AMD. Before the AMD clinical phenotype is present, those showing normal macular health with the ARMS2 A69S allele demonstrate delayed RMDA. Understanding ARMS2 function is a research priority.	Robert F Mullins et al,Ophthalmology . 2019 Apr	30389424									0	Eye measures	16	14.277	Yes	Yes	Yes	Yes	Yes	Yes	Yes	Can't tell	Can't tell	Yes	Yes	9/11
496	high-density lipoproteins (HDLs)	age related macular degeneration (AMD)	https://pubmed.ncbi.nlm.nih.gov/30315903/	Metabolite		Europe	European	32483		≥50		blood	lipid measurement	HDL was associated with an increased risk of AMD (odds ratio [OR], 1.21 per 1-mmol/l increase; 95% confidence interval [CI], 1.14-1.29), whereas triglycerides were associated with a decreased risk (OR, 0.94 per 1-mmol/l increase; 95% CI, 0.91-0.97). Both were associated with drusen size. Higher HDL raised the odds of larger drusen, whereas higher triglycerides decreases the odds. LDL cholesterol …	prediction	Our study suggested that HDL cholesterol is associated with increased risk of AMD and that triglycerides are negatively associated. Both show the strongest association with early AMD and drusen. Extra-large HDL subfractions seem to be drivers in the relationship with AMD, and variants in lipid genes play a more ambiguous role in this association. Whether systemic lipids directly influence AMD or …	Johanna M Colijn et al,Ophthalmology . 2019 Mar	30315903									0	Metabolite	42	14.277	Yes	Yes	Yes	Yes	Can't tell	Yes	Can't tell	Yes	Yes	Can't tell	Yes	8/11
497	triglycerides	age related macular degeneration (AMD)	https://pubmed.ncbi.nlm.nih.gov/30315903/	Metabolite		Europe	European	32483		≥50		blood	lipid measurement	HDL was associated with an increased risk of AMD (odds ratio [OR], 1.21 per 1-mmol/l increase; 95% confidence interval [CI], 1.14-1.29), whereas triglycerides were associated with a decreased risk (OR, 0.94 per 1-mmol/l increase; 95% CI, 0.91-0.97). Both were associated with drusen size. Higher HDL raised the odds of larger drusen, whereas higher triglycerides decreases the odds. LDL cholesterol …	prediction	Our study suggested that HDL cholesterol is associated with increased risk of AMD and that triglycerides are negatively associated. Both show the strongest association with early AMD and drusen. Extra-large HDL subfractions seem to be drivers in the relationship with AMD, and variants in lipid genes play a more ambiguous role in this association. Whether systemic lipids directly influence AMD or …	Johanna M Colijn et al,Ophthalmology . 2019 Mar	30315903									0	Metabolite	42	14.277	Yes	Yes	Yes	Yes	Can't tell	Yes	Can't tell	Yes	Yes	Can't tell	Yes	8/11
498	IL-1β	polypoidal choroidal vasculopathy (PCV)	https://pubmed.ncbi.nlm.nih.gov/30288946/	Other				90		≥60		plasma	U-PLEX Human Assays,Dimension Vista 1500	Patients with PCV had plasma levels of IL-1β, IL-6, IL-8, IL-10 and TNF-R2 similar to that in healthy controls. Differences between plasma IL-1β, IL-6 and IL-10 possessed a positive but weak ability in discriminating neovascular AMD from PCV. Both patients with PCV and patients with neovascular AMD had significantly higher levels of routine plasma CRP	prediction	Patients with PCV differ from patients with neovascular AMD in terms of plasma inflammaging profile. Apart from increased CRP, no signs of inflammaging were observed in patients with PCV. In patients with neovascular AMD, we find a specific angiogenesis-twisted inflammaging profile.	Yousif Subhi et al,Acta Ophthalmol . 2019 Feb	30288946									0	Cytokine	19	3.988	Yes	Yes	Yes	Yes	Yes	Yes	Yes	Can't tell	Can't tell	Yes	Yes	9/11
499	IL-6	polypoidal choroidal vasculopathy (PCV)	https://pubmed.ncbi.nlm.nih.gov/30288946/	Other				90		≥60		plasma	U-PLEX Human Assays,Dimension Vista 1500	Patients with PCV had plasma levels of IL-1β, IL-6, IL-8, IL-10 and TNF-R2 similar to that in healthy controls. Differences between plasma IL-1β, IL-6 and IL-11 possessed a positive but weak ability in discriminating neovascular AMD from PCV. Both patients with PCV and patients with neovascular AMD had significantly higher levels of routine plasma CRP	prediction	Patients with PCV differ from patients with neovascular AMD in terms of plasma inflammaging profile. Apart from increased CRP, no signs of inflammaging were observed in patients with PCV. In patients with neovascular AMD, we find a specific angiogenesis-twisted inflammaging profile.	Yousif Subhi et al,Acta Ophthalmol . 2019 Feb	30288946		https://version-11-0b.string-db.org/cgi/network?networkId=bD3sZLYPUb0V		https://www.genome.jp/entry/N00181	https://www.ebi.ac.uk/QuickGO/term/GO:0019981	https://www.ncbi.nlm.nih.gov/gene/3569	IL-6		0	Cytokine	19	3.988	Yes	Yes	Yes	Yes	Yes	Yes	Yes	Can't tell	Can't tell	Yes	Yes	9/11
500	IL-8	polypoidal choroidal vasculopathy (PCV)	https://pubmed.ncbi.nlm.nih.gov/30288946/	Other				90		≥60		plasma	U-PLEX Human Assays,Dimension Vista 1500	Patients with PCV had plasma levels of IL-1β, IL-6, IL-8, IL-10 and TNF-R2 similar to that in healthy controls. Differences between plasma IL-1β, IL-6 and IL-12 possessed a positive but weak ability in discriminating neovascular AMD from PCV. Both patients with PCV and patients with neovascular AMD had significantly higher levels of routine plasma CRP	prediction	Patients with PCV differ from patients with neovascular AMD in terms of plasma inflammaging profile. Apart from increased CRP, no signs of inflammaging were observed in patients with PCV. In patients with neovascular AMD, we find a specific angiogenesis-twisted inflammaging profile.	Yousif Subhi et al,Acta Ophthalmol . 2019 Feb	30288946		https://version-11-0b.string-db.org/cgi/network?networkId=b93EDNb4Dbt6	https://reactome.org/content/detail/R-HSA-517731	https://www.genome.jp/entry/csab:103235786	https://www.ebi.ac.uk/QuickGO/term/GO:0038112	https://www.ncbi.nlm.nih.gov/gene/3576	CXCL8		0	Cytokine	19	3.988	Yes	Yes	Yes	Yes	Yes	Yes	Yes	Can't tell	Can't tell	Yes	Yes	9/11
501	IL-10	polypoidal choroidal vasculopathy (PCV)	https://pubmed.ncbi.nlm.nih.gov/30288946/	Other				90		≥60		plasma	U-PLEX Human Assays,Dimension Vista 1500	Patients with PCV had plasma levels of IL-1β, IL-6, IL-8, IL-10 and TNF-R2 similar to that in healthy controls. Differences between plasma IL-1β, IL-6 and IL-13 possessed a positive but weak ability in discriminating neovascular AMD from PCV. Both patients with PCV and patients with neovascular AMD had significantly higher levels of routine plasma CRP	prediction	Patients with PCV differ from patients with neovascular AMD in terms of plasma inflammaging profile. Apart from increased CRP, no signs of inflammaging were observed in patients with PCV. In patients with neovascular AMD, we find a specific angiogenesis-twisted inflammaging profile.	Yousif Subhi et al,Acta Ophthalmol . 2019 Feb	30288946									0	Cytokine	19	3.988	Yes	Yes	Yes	Yes	Yes	Yes	Yes	Can't tell	Can't tell	Yes	Yes	9/11
502	TNF-R2	polypoidal choroidal vasculopathy (PCV)	https://pubmed.ncbi.nlm.nih.gov/30288946/	Other				90		≥60		plasma	U-PLEX Human Assays,Dimension Vista 1500	Patients with PCV had plasma levels of IL-1β, IL-6, IL-8, IL-10 and TNF-R2 similar to that in healthy controls. Differences between plasma IL-1β, IL-6 and IL-14 possessed a positive but weak ability in discriminating neovascular AMD from PCV. Both patients with PCV and patients with neovascular AMD had significantly higher levels of routine plasma CRP	prediction	Patients with PCV differ from patients with neovascular AMD in terms of plasma inflammaging profile. Apart from increased CRP, no signs of inflammaging were observed in patients with PCV. In patients with neovascular AMD, we find a specific angiogenesis-twisted inflammaging profile.	Yousif Subhi et al,Acta Ophthalmol . 2019 Feb	30288946									0	Cytokine	19	3.988	Yes	Yes	Yes	Yes	Yes	Yes	Yes	Can't tell	Can't tell	Yes	Yes	9/11
[truncated: 834 more rows]

## Sheet: S2 Non-biomarkers
NID	Biomarker	disease	url	Category4	Discription	Region	Race	Number	Gender	Age	odos	Source	Experiment	Statictics	Application	Conclusion	Reference	PMID	Addition	ppi	Reactome	KEGG	Gene_ontology	ncbi	Officialsymbol	remark	remark2	Category3	Cite	IF	CASP Q1	Q2	Q3	Q4	Q5	Q6	Q7	Q8	Q9	Q10	Q11	Confidence
[truncated: 86 more rows]

[truncated: 2 more sheets: S3 Eye as biomarkers, S4 Pathways]
